# Supplementary material for: Krüppel-Like Factor 10 participates in cervical cancer immunoediting through transcriptional regulation of Pregnancy-Specific Beta-1 Glycoproteins
Source: Sci Rep. 2018 Jun 21;8:9445. doi: 10.1038/s41598-018-27711-8 (PMC6013423; doi:10.1038/s41598-018-27711-8)
Supplement: Supplementary file 1 — Suplementary Information [file 41598_2018_27711_MOESM1_ESM.xls]

## Sheet: Title Page
Krüppel-Like Factor 10 participates in cervical cancer immunoediting through transcriptional regulation of Pregnancy-Specific Beta-1 Glycoproteins
Daniel Marrero-Rodríguez1,2, Keiko Taniguchi-Ponciano1, Malayannan Subramaniam3, John R. Hawse3, Kevin S. Pitel3, Hugo Arreola-De la Cruz1, Victor Huerta-Padilla1, Gustavo Ponce-Navarrete1, Ma. del Pilar Figueroa-Corona2, Laura Gomez-Virgilio2, Teresa I. Martinez-Cuevas2, Monica Mendoza-Rodriguez1,2, Miriam Rodriguez-Esquivel1, Pablo Romero-Morelos1, Jorge Ramirez-Salcedo4, Michael Baudis5, Marco…
Genes Altered in KLF10-siRNA treated SiHa cells
1 Laboratorio de Oncología Genómica, Unidad de Investigación Médica en Enfermedades Oncológicas, Hospital de Oncología, CMN-SXXI. IMSS, Mexico.
2 Departamento de Biomedicina Molecular, CINVESTAV, México, D. F.
3 Department of Biochemistry and Molecular Biology, Mayo Clinic, Rochester, MN, USA.
4 Unidad de Microarreglos de DNA, Instituto de Fisiologia Celular, UNAM, Mexico, D.F.
5 Institute of Molecular Life Sciences, University of Zurich, 8057 Zurich, Switzerland
6 Laboratorio de Biotecnología, Universidad Autonóma de Ciudad Juárez, Chihuahua, Mexico.
*Corresponding author
Mauricio Salcedo, Ph.D.
Laboratorio de Oncología Genómica
Unidad de Investigacion Medica en Enfermedades Oncologicas,
Hospital de Oncologia, CMNSXXI-IMSS
Av. Cuauhtémoc 330, Col. Doctores, México D.F. 06720
Tel: +5556276900 Ext 22706
e-mail: masava89@gmail.com
*Corresponding author
Florinda Jimenez Vega Ph.D.
Departamento de Ciencias Quimico Biologicas
Universidad Autonoma de Ciudad Juarez
Av. Plutarco Elias Calles 1210 Fovissste Chamizal, Ciudad Juarez C.P.32310
e-mail: fjimenez@uacj.mx

## Sheet: Down-Regulated
Gene Symbol	Z-score
-	-6.18606
ZNF508	-5.60145
NPSR1	-4.93884
C10orf37	-4.93814
INPP4B	-4.69775
GNL3L	-4.68956
SSH1	-4.57452
RAB4A	-4.49464
C10orf10	-4.38426
PGRMC1	-4.31804
SORBS2	-4.29759
-	-4.23954
PCDHB18	-4.23521
-	-4.23314
YES1	-4.17282
SGOL2	-4.16126
SFRS11	-4.06953
-	-4.04044
NCALD	-3.92475
TFRC	-3.92244
ST6GALNAC2	-3.88872
-	-3.87134
-	-3.83251
TFEC	-3.80696
-	-3.80144
O12D2_HUMAN	-3.78116
KIF18A	-3.75757
SEMG2	-3.75045
ZNF638	-3.74109
-	-3.73237
CGAT1_HUMAN	-3.70485
ARSF	-3.65728
RPS6KA3	-3.64991
SLC25A3	-3.64338
SELK_HUMAN	-3.6398
EZH2	-3.63364
-	-3.62777
GPR160	-3.61141
FGF4	-3.61061
ECE1	-3.59453
BRAF	-3.5939
HARSL	-3.58556
TRAPPC3	-3.57148
-	-3.56982
GGA3	-3.53579
ASB17	-3.52151
GABPA	-3.50822
SGPP1	-3.50619
COPA	-3.4842
C3orf62	-3.48146
PABPC5	-3.47055
-	-3.46974
APCS	-3.46422
CALM2	-3.45811
RASA2	-3.43757
DNAH2	-3.41757
-	-3.40274
-	-3.40019
ALOX15	-3.39269
SAKS1_HUMAN	-3.3753
-	-3.37222
RDH11	-3.36504
-	-3.36302
HERC2	-3.3389
-	-3.33208
PTPRO	-3.33142
CCDC67	-3.3304
CRISP2	-3.29379
MT-CYB	-3.26459
ATP6V1C2	-3.26188
PDZD3	-3.26183
SSB	-3.24986
CCDC127	-3.24873
-	-3.23694
TMEM33	-3.23539
LOC145853	-3.23437
UB7I1_HUMAN	-3.21162
GJE1	-3.19804
IQCF1	-3.1909
ST13	-3.1822
-	-3.16629
ELSPBP1	-3.14416
-	-3.14208
MOG	-3.14119
PAXIP1	-3.14043
C12orf59	-3.12797
FAM83D	-3.12765
-	-3.123
-	-3.11589
FUT9	-3.11493
PSCDBP	-3.10453
FBXO8	-3.08517
MRPS24	-3.08487
ARHGAP20	-3.08313
LMBR1	-3.08283
MS4A2	-3.06504
ATP8B2	-3.06416
NSBP1	-3.06308
SPOCK3	-3.04229
ARFIP1	-3.02763
PRKCI	-3.02669
-	-3.02634
AK2	-3.02088
Q6NXN2_HUMAN	-3.01849
PTPLA	-3.0184
ARL6IP5	-3.01784
CD1A	-3.01757
DYNLL1	-3.01665
KRT85	-3.01663
Q9H5T8_HUMAN	-3.00539
ZNF655	-3.00368
STRN3	-2.99736
-	-2.99362
LOC646853	-2.99194
-	-2.98485
AMELY	-2.97992
-	-2.9782
ACSM1	-2.9747
C9orf101	-2.97356
-	-2.9659
IRS1	-2.96282
ARHGAP29	-2.96264
CLRN1	-2.95752
ODZ4	-2.95211
Q6ZV82_HUMAN	-2.94904
-	-2.93931
HSCB	-2.93913
GCK	-2.92963
TGM4	-2.92883
Q96MQ0_HUMAN	-2.92769
C14orf133	-2.92451
ATP6V0E1	-2.91452
Q8N1N1_HUMAN	-2.91169
DYNC1H1	-2.91088
POLE	-2.90879
FBXO28	-2.90836
RFXAP	-2.90539
PPP1R12B	-2.90415
PCDH7	-2.89691
ITGB3BP	-2.89621
-	-2.89171
SH3YL1	-2.8895
-	-2.88769
FAP	-2.88169
-	-2.87501
PSG2	-2.87018
TMEM98	-2.8681
XRCC5	-2.86741
-	-2.86669
ACSBG1	-2.85316
PRIM1	-2.85075
C10orf83	-2.85025
SMR3B	-2.84468
RGN	-2.84162
-	-2.84073
NIPSNAP3B	-2.8376
SIX1	-2.82824
MTRR	-2.82742
Q9P171_HUMAN	-2.82027
GDI1	-2.81841
ZNF217	-2.81756
-	-2.81347
CRYAB	-2.80784
GAS2L1	-2.80471
-	-2.80336
RPL10	-2.80193
KIAA1219	-2.80163
MUS81	-2.79926
-	-2.7991
ZNF254	-2.79901
CTBP1	-2.79528
Q2T9F4_HUMAN	-2.79508
CSF2RB	-2.79474
PCTP	-2.79411
Q71RC9_HUMAN	-2.7934
-	-2.79234
Q9H383_HUMAN	-2.7877
-	-2.76831
MRGPRX1	-2.7676
TPO	-2.76649
PRPF38A	-2.76505
CU099_HUMAN	-2.76336
LAMC2	-2.76208
EVA1	-2.76135
SLC35A2	-2.75974
INPP5B	-2.75826
CANX	-2.75504
SYCP1	-2.75472
-	-2.75212
NOL5A	-2.7472
BTF3L4	-2.74086
-	-2.74056
ANK2	-2.7403
HERC2	-2.73781
NP_710154.1	-2.73594
-	-2.73311
KLHL7	-2.73261
-	-2.73074
TRIM61	-2.72906
TAS2R9	-2.72751
LOC728080	-2.7272
C1orf103	-2.72716
Q6VEP3_HUMAN	-2.72053
SRPRB	-2.71876
GPC1	-2.71407
CDK9	-2.71385
ZNF701	-2.71005
PDCL2	-2.70935
CRB3	-2.70803
PRL	-2.70714
ZNF502	-2.702
SCGB1A1	-2.70042
NFAT5	-2.69933
ODF2L	-2.69929
GINS1	-2.69873
ZNF124	-2.69361
GHITM	-2.69092
PAGE5	-2.69073
SFRS6	-2.69036
GNG5	-2.69022
-	-2.68553
NR0B1	-2.68091
PDCD6IP	-2.68052
RND1	-2.67979
OR4N5	-2.67638
IL1RN	-2.67584
GCK	-2.67523
PPP2R3B	-2.66873
Q96JQ7_HUMAN	-2.66573
-	-2.66086
-	-2.6582
7SK	-2.65565
Q6PID2_HUMAN	-2.65359
MOSC1	-2.64413
MT-CO2	-2.64302
NP_690002.2	-2.63911
CCDC43	-2.63813
Q8WYR5_HUMAN	-2.63809
-	-2.63263
STYX	-2.63198
PPM1B	-2.63122
SUV39H2	-2.62938
DBNDD1	-2.62849
CYB5R4	-2.62743
C13orf18	-2.62681
CCDC66	-2.6207
PDZRN4	-2.61794
JMJD2C	-2.61764
-	-2.61542
PCDH11X	-2.61357
CLCN5	-2.61045
WDFY1	-2.60303
CSMD2	-2.6005
FOXD4L3	-2.59934
ZNF81	-2.59932
SCN7A	-2.59727
Q6ZMV6_HUMAN	-2.59559
TMPRSS13	-2.59361
ZCCHC11	-2.59348
WBSCR28	-2.58638
IL2RA	-2.58571
HOXD11	-2.58532
-	-2.58386
BUB1	-2.58368
MEN1	-2.5835
FMOD	-2.58263
C1orf164	-2.58034
ADRB3	-2.57938
-	-2.57813
G0S2	-2.5764
RBP5	-2.57471
ATP6V1G1	-2.57456
STEAP4	-2.57361
DPT	-2.57182
NP_001003684.1	-2.57018
PCDHA5	-2.56817
NM_000854.2	-2.56712
RASIP1	-2.56606
ZNF96	-2.56591
RREB1	-2.56565
LBX1	-2.56513
MALT1	-2.56271
DHRS3	-2.56224
UNC84A	-2.56217
-	-2.56055
Q96IX9_HUMAN	-2.55928
OR4S1	-2.55879
TMEM74	-2.55649
CRAMP1L	-2.55629
OAZ2	-2.55389
LOC284288	-2.55251
ZFYVE9	-2.55127
ACTR2	-2.55081
MDS1	-2.54985
OR52K1	-2.54598
TMBIM4	-2.54369
SNX6	-2.54316
NP_079349.1	-2.54163
Q8NCR8_HUMAN	-2.53953
TOPORS	-2.53873
GAL3ST1	-2.53686
FEM1C	-2.53354
O60374_HUMAN	-2.5335
Q7Z5Q7_HUMAN	-2.53226
DNAJC9	-2.52704
-	-2.52565
CCDC59	-2.52427
IHPK3	-2.5234
MFSD3	-2.52336
-	-2.52289
C17orf68	-2.52229
Q9UI57_HUMAN	-2.52224
HSPA4L	-2.52174
RNMTL1	-2.51719
HNRPCL1	-2.51667
GNG3	-2.51375
C20orf102	-2.51352
COQ10B	-2.51171
DGAT2	-2.51169
SERPINA7	-2.5103
-	-2.51003
OR6C65	-2.50976
-	-2.50947
Q9H1T1_HUMAN	-2.50883
CCDC39	-2.50786
ASCC2	-2.5075
-	-2.50677
SSU72	-2.50664
DYDC2	-2.5058
-	-2.50325
CD93	-2.50273
PMP22	-2.50225
Q6IPT3_HUMAN	-2.49929
BAP1	-2.49922
CDC40	-2.49698
CDH10	-2.49376
NPIP	-2.49167
ERBB3	-2.49135
ZNF295	-2.49116
C3orf31	-2.48996
CYP46A1	-2.48669
ACOX3	-2.48575
CN057_HUMAN	-2.48265
FGF16	-2.48226
MAEL	-2.48026
FBXO45	-2.47935
-	-2.47719
ETS1	-2.4757
-	-2.4755
CS029_HUMAN	-2.47531
CBFB	-2.4752
C10orf37	-2.4708
PAFAH1B3	-2.46814
-	-2.46702
TBK1	-2.46675
PSMD10	-2.46649
C19orf57	-2.46585
ISOC1	-2.46454
BTBD14A	-2.45997
CCL13	-2.45933
ZNF306	-2.45931
C17orf46	-2.45911
LSM14A	-2.45883
-	-2.45638
SEC61A2	-2.45476
-	-2.45472
NXF2	-2.44955
C1orf34	-2.44778
NAT8B	-2.44722
NP_001001696.1	-2.44721
STAMBPL1	-2.44714
TMEM154	-2.44613
AS3MT	-2.44578
DNAH2	-2.44553
DDX27	-2.44163
CLEC4E	-2.44095
REEP3	-2.43986
HECTD3	-2.43967
ORMDL1	-2.43877
-	-2.43643
NEFH	-2.43634
-	-2.43542
BXDC2	-2.43531
-	-2.4343
C4orf7	-2.43115
GPLD1	-2.43107
TFEC	-2.43038
CUZD1	-2.43033
SCNN1G	-2.4282
RIC8B	-2.42725
TAS2R4	-2.42706
-	-2.42505
-	-2.42349
IL6	-2.42327
ADARB1	-2.42233
Q7Z2S2_HUMAN	-2.42176
CASQ1	-2.42067
C17orf75	-2.42017
PLCL1	-2.41968
Q2VIQ3_HUMAN	-2.41877
PTMS	-2.41857
ARSB	-2.41683
SIGLEC12	-2.41616
SMPD3	-2.41292
FNTB	-2.41285
ABCD2	-2.40881
SOHLH2	-2.40797
MMP11	-2.40732
TCF7L2	-2.40457
TRA2A_HUMAN	-2.4033
-	-2.4031
-	-2.40137
HBB	-2.3995
Q9H762_HUMAN	-2.39904
TMEM140	-2.39882
TLR10	-2.39816
SERPINA9	-2.3975
ARL4D	-2.39655
-	-2.39588
ACSM3	-2.39385
C10orf84	-2.39376
LAMB1	-2.39269
MRPL35	-2.39238
NP_660151.2	-2.39218
ZNF200	-2.39069
C10orf119	-2.39059
NP_694553.1	-2.38968
AKR1CL2	-2.38947
NCOA7	-2.38811
C20orf165	-2.3856
KBTBD10	-2.3853
BRWD1	-2.38499
EML5	-2.38474
UPF2	-2.38444
SPTLC1	-2.3833
S100A12	-2.38326
AP2B1	-2.38309
TPBG	-2.37898
-	-2.37884
C10orf61	-2.37568
ASXL2	-2.37508
LUZP2	-2.37465
ARR3	-2.37333
FAM78A	-2.37196
CS007_HUMAN	-2.36891
MYL1	-2.36717
-	-2.36675
ZC3HAV1L	-2.36577
COMMD2	-2.3645
SPRYD5	-2.36418
NTS	-2.36395
-	-2.36363
Q53H64_HUMAN	-2.36356
FGL2	-2.36328
CFH	-2.35823
ICA1L	-2.35758
-	-2.35629
NEO1	-2.35578
-	-2.35552
ATP6V1G3	-2.35499
C1orf113	-2.35325
VRK1	-2.35236
O94914_HUMAN	-2.35193
ALOXE3	-2.35031
-	-2.34722
KIAA0284	-2.34374
RHOBTB3	-2.34354
ZNF808	-2.34344
-	-2.34303
FAM38B	-2.34184
DEFB4	-2.34147
-	-2.34048
-	-2.33949
FAM124A	-2.33866
FOXP1	-2.33776
-	-2.33739
C1orf74	-2.33723
LARP6	-2.33613
CENPP	-2.33402
IGSF4D	-2.33216
DUSP5	-2.33204
TTN	-2.33153
Q9HD52_HUMAN	-2.3314
KIAA1600	-2.33095
Q8TEF8_HUMAN	-2.33054
KCTD15	-2.32993
WDR42B	-2.32868
TNFAIP3	-2.32852
Q6ZT76_HUMAN	-2.32769
LOC129870	-2.32744
C12orf23	-2.32495
KIAA0423	-2.32482
GTPBP2	-2.32207
-	-2.32198
-	-2.32175
-	-2.32048
Q6ZRC0_HUMAN	-2.32017
ZNF568	-2.31886
-	-2.31645
FSIP2	-2.31592
NPFFR2	-2.31533
L3MBTL3	-2.31495
UBLCP1	-2.3146
MKL2	-2.31222
SYDE2	-2.31132
FOXP2	-2.3086
KIAA0841	-2.30804
-	-2.30803
FAM86C	-2.30738
MT-ND2	-2.3073
NAP1L3	-2.3061
ZNF43	-2.30544
ZNF671	-2.30426
RPA2	-2.29699
-	-2.29402
SHC1	-2.2935
TBXAS1	-2.29193
-	-2.29189
ZG16_HUMAN	-2.29151
DDHD2	-2.2911
RBM15B	-2.28847
NT5DC2	-2.28793
-	-2.28782
HNRPA1	-2.28568
AGGF1	-2.28409
ACCN4	-2.28284
WDR7	-2.28181
Q8NA31_HUMAN	-2.28178
NAT1	-2.28035
KCNMB1	-2.28033
CXorf21	-2.28024
-	-2.28014
U258_HUMAN	-2.27907
ZNF703	-2.27785
HSF4	-2.27706
SLC2A4	-2.27539
NP_660151.2	-2.27474
LONRF1	-2.27291
HLA-DRB3	-2.27255
GFRA3	-2.27045
EGR2	-2.26881
MYO3B	-2.26817
C12orf10	-2.2681
LMTK2	-2.26483
PPM1A	-2.26266
JMJD1A	-2.26218
-	-2.26215
AKAP11	-2.26069
SLC8A3	-2.26026
HMGN2	-2.26006
-	-2.25954
PTGES2	-2.25805
SPIN1	-2.2579
SPAST	-2.25757
HADH	-2.25669
TAOK2	-2.25596
RHOT2	-2.25521
ERMAP	-2.25409
GSTO1	-2.25316
-	-2.25258
-	-2.25195
SHANK2	-2.25155
CHCHD3	-2.25109
NP_659429.4	-2.25071
ARID5B	-2.25012
GIMAP8	-2.24944
MCAM	-2.24913
C6orf107	-2.24796
RBL1	-2.24725
TNRC6B	-2.24556
-	-2.24519
SLC12A6	-2.24504
STAT5A	-2.24446
SYT14	-2.24411
MFAP5	-2.24321
UBE3B	-2.24177
C1orf121	-2.24154
PNMA3	-2.23762
MALAT_HUMAN	-2.2375
C10orf53	-2.2368
-	-2.23673
-	-2.23585
-	-2.23499
EREG	-2.23456
ASF1A	-2.23376
-	-2.23245
C12orf46	-2.23224
PLSCR4	-2.23168
EHF	-2.23121
-	-2.23112
-	-2.23096
PKD1L3	-2.22997
RGS9BP	-2.2295
BPTF	-2.22775
-	-2.22771
-	-2.22686
-	-2.22612
MDC1_HUMAN	-2.22237
-	-2.221
C8A	-2.2192
DDX55	-2.21829
TMEM65	-2.218
NP_056410.2	-2.21696
-	-2.21649
EHF	-2.21474
-	-2.21416
-	-2.2137
TCEB1	-2.21359
ACLY	-2.21208
SRGAP2	-2.21121
PPP1CB	-2.20951
C14orf54	-2.20871
PNRC1	-2.2063
RSHL2	-2.20613
LIPC	-2.20577
LGI2	-2.20554
-	-2.20533
USP24	-2.20516
PPP2R2B	-2.20404
SIRPB1	-2.2038
CSNK1A1	-2.20178
CD1B	-2.20173
EXDL2	-2.2017
-	-2.20156
VSIG2	-2.20153
NAP1L1	-2.20113
USP15	-2.20084
-	-2.20019
-	-2.19992
FAM20B	-2.19755
TMEM29	-2.19727
F10	-2.19708
-	-2.19601
ATP8B1	-2.19439
ZNF619	-2.19306
PPCDC	-2.19208
KLHL32	-2.19196
-	-2.19091
PABPCP2	-2.19002
NFIL3	-2.18899
NP_954590.1	-2.1888
-	-2.18814
FDPS	-2.18788
TOM1L1	-2.18703
AMT	-2.18688
MTFR1	-2.18607
STAU2	-2.186
GPR173	-2.18563
NDUFS1	-2.18449
-	-2.1835
EEF1B2	-2.18286
ZMYND12	-2.18278
EGFR	-2.18143
-	-2.18138
LYNX1	-2.18078
XAB1	-2.1804
REEP1	-2.17998
-	-2.17633
Q9P1I9_HUMAN	-2.17504
IL17A	-2.17503
SLC1A5	-2.1749
-	-2.17471
-	-2.17418
-	-2.17227
RBKS	-2.17065
C21orf88	-2.16995
ACSL5	-2.16947
C17orf64	-2.16944
C5orf36	-2.16934
FXR1	-2.16931
ARMCX1	-2.16874
-	-2.16863
FKBP7	-2.16773
-	-2.16609
C15orf43	-2.16391
ULBP2	-2.16254
MMP13	-2.16182
-	-2.16143
-	-2.16123
MRP63	-2.16022
-	-2.1596
CD3G	-2.15886
C14orf135	-2.15411
NARS	-2.15322
-	-2.15267
NGLY1	-2.15246
C6orf190	-2.15162
-	-2.15143
DBNDD2	-2.151
-	-2.14993
ZNF534	-2.1494
TMM29_HUMAN	-2.14841
GCNT2	-2.14829
LOC390031	-2.14774
C10orf9	-2.14766
-	-2.14765
Q9Y6V0-3	-2.14755
NAT5	-2.14639
-	-2.1463
BUB1B	-2.14598
LTBP2	-2.14549
PDE11A	-2.14525
ZNF91	-2.1446
CCDC65	-2.1442
-	-2.14317
O00627_HUMAN	-2.14229
NP_940961.1	-2.14025
ADAMTS13	-2.14021
HGSNAT	-2.14013
CHST5	-2.13938
Q9H375_HUMAN	-2.13781
-	-2.13701
-	-2.13646
ERCC8	-2.13643
CHRM5	-2.13629
LYPLAL1	-2.13599
PRPF40A	-2.13338
KIAA0427	-2.12974
-	-2.12946
PRKCA	-2.12945
ZDHHC7	-2.12803
FGF12	-2.12768
GLYATL2	-2.12764
-	-2.12754
SURB7	-2.1266
-	-2.1266
BRD1	-2.12605
-	-2.12538
UBE2J1	-2.1249
-	-2.12471
-	-2.12368
Q8IYX2_HUMAN	-2.12188
OR1N2	-2.12153
ACAD11	-2.12151
-	-2.1211
PLXDC2	-2.11979
-	-2.11978
ZNF154	-2.11948
hCG_1790474	-2.11934
CYP11A1	-2.11888
BCAN	-2.11878
NP_775830.1	-2.11722
-	-2.11695
Q9NYD4_HUMAN	-2.11639
-	-2.11487
GTF2E2	-2.11377
RTN3	-2.11348
Q9P1E4_HUMAN	-2.1134
GAB2	-2.11314
ZNF3	-2.11208
ING1	-2.11059
KIAA1199	-2.10896
PTMA	-2.1083
BAAT	-2.10812
RFC4	-2.10544
SLC35A3	-2.10527
HS2ST1	-2.1043
ZNF291	-2.10364
ILVBL	-2.10274
HSPA9	-2.10215
-	-2.09975
C6orf32	-2.09899
-	-2.09875
Q9H373_HUMAN	-2.09787
PARK2	-2.09735
-	-2.09677
-	-2.09641
NP_001004349.1	-2.09624
VKORC1	-2.09471
FAM25_HUMAN	-2.09333
PHB	-2.09263
MOGAT3	-2.09261
OR1L3	-2.09242
SLC22A17	-2.09235
-	-2.09163
KISS1R	-2.09126
KLF9	-2.09068
C1orf96	-2.09019
-	-2.09015
-	-2.0896
-	-2.0896
-	-2.08896
SEC14L1	-2.08834
PAX4	-2.0875
C20orf74	-2.08718
CLEC1A	-2.08635
CCT8	-2.08607
-	-2.08525
ORC6L	-2.08404
CSDA	-2.08403
RTEL1	-2.08306
Q9UN78_HUMAN	-2.08139
PSMD7	-2.08076
Q6ZSQ3_HUMAN	-2.07872
-	-2.07825
KIAA1815	-2.07699
CDH1	-2.07553
PANK3	-2.07517
C1orf62	-2.07504
FSTL1	-2.07329
MKL2	-2.07197
-	-2.07163
TBAK_HUMAN	-2.07152
-	-2.07067
UGT3A1	-2.07061
MCCD1	-2.06989
SLC22A2	-2.06926
TCF4	-2.06916
ZWILCH	-2.06807
C3orf37	-2.06692
C17orf83	-2.06657
MPP1	-2.0661
TRIM22	-2.06425
TAP2	-2.06403
ST6GALNAC2	-2.06345
MAGEB3	-2.06328
CCDC102B	-2.06318
ZNF407	-2.06251
ADAMTS6	-2.06235
ADAM12	-2.06189
Q8TF27_HUMAN	-2.06163
-	-2.06147
SMG1_HUMAN	-2.06114
ZNF425	-2.05952
MAD2L1BP	-2.05863
-	-2.05809
Q9H1T4_HUMAN	-2.05722
OR2J3_HUMAN	-2.05442
SLC25A45	-2.05419
WDR20	-2.05368
KIAA1191	-2.05319
DFNB31	-2.05305
LEPROT	-2.05268
-	-2.05177
-	-2.05176
-	-2.05073
-	-2.05017
WDR85	-2.04946
CLP1	-2.04933
Q6ZV23_HUMAN	-2.04879
NP_001027561.1	-2.04851
IL29	-2.04641
-	-2.0463
Q5VVM6_HUMAN	-2.04541
AHCYL1	-2.04513
MUC6	-2.04504
C20orf43	-2.0444
TCF25	-2.04393
-	-2.04383
FOLH1	-2.04364
PYCRL	-2.04346
AGPAT7	-2.04298
CTNNBL1	-2.04292
CD19	-2.04118
ZNF677	-2.04103
HDAC2	-2.0405
LCE4A	-2.04036
ENDOG	-2.04036
C1orf157	-2.03998
TTBK1	-2.03957
NP_981952.1	-2.03955
-	-2.03857
-	-2.03771
-	-2.03743
-	-2.03699
TEX101	-2.03535
-	-2.03526
FAM104B	-2.03522
-	-2.03414
KLHDC8B	-2.03355
C14orf106	-2.03298
ATP10B	-2.03255
UGT2A3	-2.03248
TLK2	-2.03073
-	-2.02999
C5	-2.02952
NP_997351.1	-2.02929
ZNF672	-2.02911
-	-2.02867
COMMD4	-2.02823
BRMS1L	-2.02815
ZNF124	-2.02785
NCL	-2.02776
COL10A1	-2.02647
NP_060311.1	-2.02642
TRIM5	-2.02513
PLAC1L	-2.02491
PBEF1	-2.02478
LRMP	-2.02445
CA2	-2.02425
-	-2.02395
MED28	-2.02391
SFPQ	-2.02228
TPT1	-2.0221
HOXA4	-2.02128
SLC41A2	-2.0205
-	-2.02009
F9	-2.01995
C9orf24	-2.01974
-	-2.01969
ISCU	-2.01925
-	-2.01916
TIMM8B	-2.01912
FBXL2	-2.01758
ZNF117	-2.01751
C4orf17	-2.01735
WDR27	-2.0168
WDR72	-2.01519
ME3	-2.01452
FBXO25	-2.01419
OR5K4	-2.01415
-	-2.0119
CF189_HUMAN	-2.01155
SART2	-2.01067
CBLN1	-2.00706
-	-2.00677
C5orf28	-2.00658
-	-2.00624
USP9X	-2.0051
ZNF529	-2.00461
CENTG3	-2.00419
HOXD3	-2.00416
NM_207376	-2.00347
MYL6	-2.00313
-	-2.00168
PDGFC	-1.99906
ITGB3	-1.9988
ORC2L	-1.99702
-	-1.99682
HMGCLL1	-1.9964
PACSIN2	-1.99598
SEC31B	-1.99541
-	-1.99528
RAB5C	-1.99483
-	-1.99471
SYTL3	-1.99399
BCL9	-1.9936
OBSCN	-1.9927
MBNL3	-1.99257
NP_612637.1	-1.9925
-	-1.99125
-	-1.99124
NP_061864.2	-1.98976
Q5T257_HUMAN	-1.98887
C4orf27	-1.98802
BMP1	-1.98746
-	-1.9869
ZNF138	-1.98686
YV009_HUMAN	-1.98617
PSMD14	-1.98601
C10orf68	-1.98601
HSPD1	-1.98432
DUSP16	-1.98277
ATP5H	-1.98266
RAB11FIP5	-1.98257
MSR1	-1.98167
LOC646049	-1.97961
HOXA11	-1.97929
PHF8	-1.97911
ITGAV	-1.97897
-	-1.97865
TNRC5	-1.97827
MYH10	-1.97792
-	-1.97753
-	-1.97669
-	-1.97655
F8	-1.97346
ZNF343	-1.97296
PHYHD1	-1.9729
GAS2L3	-1.97283
HNRPA3	-1.97028
XRCC4	-1.97025
-	-1.96998
C5orf22	-1.96965
TBX22	-1.96944
NP_001001679.1	-1.96852
C1orf161	-1.96844
TNIP3	-1.96833
DHFRL1	-1.96798
FAM25_HUMAN	-1.96763
PTPRZ1	-1.96749
-	-1.96734
EDA2R	-1.96714
IFNK	-1.96365
VEZF1	-1.96332
UMODL1	-1.96325
ASXL1	-1.96252
ZNF263	-1.9624
ATRX	-1.96218
ADH1B	-1.96154
MANEA	-1.96142
SC4MOL	-1.96109
UEVLD	-1.9594
-	-1.959
HAL	-1.95854
-	-1.95828
LMBR1L	-1.9574
KRT4	-1.95738
-	-1.95663
SIX2	-1.95518
CDC26_HUMAN	-1.95384
THY1	-1.9531
-	-1.95306
FAM79A	-1.95261
SCGB1C1	-1.9521
GPR112	-1.95152
ZNF649	-1.95123
-	-1.95118
-	-1.9509
FBXL21	-1.95069
-	-1.95014
NGFR	-1.95003
NP_001027561.1	-1.94931
SLIT2	-1.94859
-	-1.94808
PDE10A	-1.94805
-	-1.9474
SLC13A5	-1.94701
-	-1.94695
CASP8	-1.94694
-	-1.94692
GABRR2	-1.94652
IGSF4B	-1.94549
APLN	-1.94508
-	-1.94426
ACTA2	-1.94408
TTC27	-1.94327
PLAC8	-1.94262
CMYA5	-1.94199
DYM	-1.94145
-	-1.94135
WFDC1	-1.93996
-	-1.93927
GLYAT	-1.93852
-	-1.93845
SPAM1	-1.9383
NEUROD6	-1.93759
ALPP	-1.93708
EPB41L2	-1.93697
RAB20	-1.93578
-	-1.93561
HMCN1	-1.93466
DUSP4	-1.93451
TRIM28	-1.93391
-	-1.93351
LRRC58	-1.93319
SSFA2	-1.93313
IQCH	-1.93173
LGALS14	-1.93112
OSBPL6	-1.93101
RL41_HUMAN	-1.92996
DSCR9	-1.92988
ATP7A	-1.92935
ZNF287	-1.92925
PPIL4	-1.92911
-	-1.92798
AP3D1	-1.92784
RNF25	-1.92752
RAD51C	-1.9272
C1orf83	-1.92711
CEP110	-1.92688
OR5D13	-1.92648
C1orf124	-1.92619
TATDN2	-1.92597
ATP10B	-1.92574
C6orf81	-1.92574
SNAP25	-1.92508
REG1A	-1.92503
LAMP3	-1.92499
-	-1.92491
DDEF2	-1.92491
ASIP	-1.92417
CUL3	-1.92248
RTN4IP1	-1.92238
LYG6C_HUMAN	-1.92236
HTRA4	-1.92198
C7orf16	-1.92121
PROL1	-1.92047
SKP2	-1.92034
-	-1.92019
SP4	-1.91998
ST13	-1.91981
-	-1.91969
CRYBA1	-1.91798
-	-1.91788
-	-1.91774
HERC1	-1.91752
-	-1.91544
-	-1.91478
AFF4	-1.91473
DCUN1D4	-1.91442
-	-1.91413
NP_840059.1	-1.91387
ZC3HC1	-1.91387
MUC15	-1.91332
IFNAR2	-1.91285
-	-1.91237
KCNJ6	-1.91213
GPR148	-1.91208
-	-1.91204
-	-1.91187
-	-1.91159
Q6YL47_HUMAN	-1.91114
-	-1.91111
-	-1.91094
ARPC2	-1.91076
CROT	-1.91015
KIAA1411	-1.9101
CABP4	-1.91006
PKLR	-1.90997
XKRY2	-1.90989
Q5T345_HUMAN	-1.90965
CRELD1	-1.90861
Q15109-2	-1.90819
OIT3	-1.90805
ACADM	-1.90664
SMEK1	-1.90597
ZNF306	-1.90553
MRPS35	-1.90514
HEBP1	-1.90491
MYT1	-1.90424
-	-1.90422
SLC2A14	-1.90309
ARL2BP	-1.90288
ZNF7	-1.90279
IL25	-1.90194
NP_078810.1	-1.90165
DIRC2	-1.90151
-	-1.90095
CAPN9	-1.90081
-	-1.90045
C10orf81	-1.90025
-	-1.90017
DOCK1	-1.90008
THBS4	-1.89932
Q9HBR8_HUMAN	-1.89852
-	-1.89751
-	-1.8972
PRKAB1	-1.89712
TMEM50A	-1.8967
ANKRD18B	-1.89645
FAT3	-1.89585
NP_115701.2	-1.89585
-	-1.89582
SLC8A1	-1.8958
PTPRC	-1.8951
-	-1.89496
CYP2F1	-1.89414
PARP14	-1.8939
LRRC51	-1.89341
SPCS1	-1.89333
KIAA1641	-1.89304
Q6ZQT6_HUMAN	-1.893
Q86XG0_HUMAN	-1.89276
TCAP	-1.89225
CLCN6	-1.89127
C12orf5	-1.89106
MASP1	-1.89101
DQX1	-1.8907
-	-1.8906
LIFR	-1.89047
TRPV1	-1.89005
LMOD2	-1.88993
PTPN6	-1.88913
GTF3C3	-1.88844
C14orf119	-1.88844
HIST1H2BF	-1.88778
Q9UHU1_HUMAN	-1.88772
-	-1.88728
-	-1.88697
PDE3B	-1.88678
DMRT2	-1.88642
TNFAIP8L2	-1.88573
GRHPR	-1.88557
C1orf102	-1.88523
PRPSAP2	-1.88452
IGF2BP2	-1.88353
-	-1.88318
-	-1.88294
ANXA10	-1.88174
-	-1.88118
DCK	-1.88018
AIFM1	-1.87956
ATF2	-1.87921
NP_001034859.1	-1.87916
HIG2_HUMAN	-1.87905
PTCHD2	-1.87882
DBNDD2	-1.87862
HTR4	-1.87759
Q9P168_HUMAN	-1.87595
KIAA1815	-1.87576
-	-1.87573
-	-1.87519
MED12L	-1.87291
CY014_HUMAN	-1.87259
-	-1.87233
CFL2	-1.87221
ENDOGL1	-1.87146
SSX5	-1.8695
PTHR2	-1.86871
HMGN1	-1.86796
-	-1.86762
ZNF135	-1.86749
-	-1.8671
MT-CO1	-1.86702
HFM1	-1.86689
PBXIP1	-1.86685
-	-1.86665
LGALS3BP	-1.86646
C1orf172	-1.86612
Q6FI81-2	-1.86602
HS1BP3	-1.86521
-	-1.86506
FAM35A	-1.86444
-	-1.86432
MAP3K7IP2	-1.86427
OR10A6	-1.86425
IBRDC1	-1.86423
CU086_HUMAN	-1.86399
TMEM99	-1.86389
ACBD5	-1.86383
-	-1.8635
-	-1.86344
APC	-1.86314
-	-1.86258
-	-1.8623
-	-1.86226
CDH15	-1.86215
2014-09-01	-1.86153
-	-1.86147
LACTB2	-1.86058
ZNF644	-1.86025
PART1_HUMAN	-1.86018
E2F5	-1.85995
SIP1	-1.85935
WDR51B	-1.85795
SLCO1C1	-1.85751
ZNF550	-1.8574
ARL1	-1.85646
-	-1.85541
CCDC44	-1.85505
PBX2_HUMAN	-1.85477
HLA-DRB5	-1.85454
FCHO2	-1.85421
NUP62	-1.85363
DSCR1L1	-1.85335
APOLD1	-1.8515
PPFIA2	-1.85056
-	-1.85046
-	-1.84907
ISGF3G	-1.84907
ZDHHC14	-1.84893
-	-1.84889
MRFAP1	-1.84842
MLH3	-1.84771
BPIL2	-1.84743
C3	-1.84719
CLEC10A	-1.84701
ASPH	-1.84622
RPL26	-1.84616
Q8N843_HUMAN	-1.84609
ATP8B4	-1.84596
ATP6V0A4	-1.84544
COVA1	-1.84527
SOX6	-1.84516
SYNE2	-1.84505
RPLP2	-1.84499
ZNF121	-1.84487
-	-1.84475
USP2	-1.8446
PTCD1	-1.84438
PPIB	-1.84431
ERMAP	-1.84274
CLCN2	-1.84254
HCK	-1.84251
CCDC50	-1.83879
IRF6	-1.83839
Q9UHV1_HUMAN	-1.83821
PAX4	-1.83775
C12orf45	-1.83661
APC2	-1.83564
NP_001073948.1	-1.83561
NP_940843.1	-1.83498
RIF1	-1.83481
OR13C8	-1.83347
FAF1	-1.83324
hsa-mir-29c	-1.83294
KIAA0310	-1.83276
Q96S36_HUMAN	-1.8327
FUCA1	-1.8325
UBE1	-1.83155
MDH1B	-1.83089
-	-1.83081
-	-1.83063
MNAB	-1.83049
SLC12A8	-1.83022
WASF1	-1.83021
APBB2	-1.82991
-	-1.82934
-	-1.82933
ART4	-1.82848
Q71E72_HUMAN	-1.82786
DHX9	-1.82658
DTX3L	-1.82618
MLLT1	-1.82586
-	-1.82525
OR7E85P	-1.82505
-	-1.82494
ANKS3	-1.82478
CXCL13	-1.82453
GTSCR1	-1.82449
PLEKHG2	-1.82418
SF3B3	-1.82405
SLIT1	-1.82387
-	-1.82322
-	-1.82228
KBTBD3	-1.82215
USP18	-1.82209
POFUT2	-1.82189
CHD8	-1.82178
TTN	-1.82157
-	-1.82117
MT-ATP8	-1.82093
LDHA	-1.82088
SNRPN	-1.8201
G6PD	-1.82008
PIGA	-1.81998
ZNF337	-1.81997
-	-1.81942
ZCCHC4	-1.81919
TMEM68	-1.81877
RPL24	-1.81832
CACNG3	-1.8178
-	-1.81775
Q9BR82_HUMAN	-1.81765
-	-1.81761
NP_659410.3	-1.81741
CCL11	-1.8174
-	-1.81736
ACR	-1.81649
TFAP4	-1.81647
PLD5	-1.81579
PIK3R1	-1.81573
-	-1.81572
DDEFL1	-1.81439
GPR64	-1.81434
NP_001007547.1	-1.81418
-	-1.81406
SLC17A2	-1.81291
-	-1.81291
KCTD7	-1.81284
FBXL22	-1.81245
STYK1	-1.81164
Q96RI3_HUMAN	-1.81119
PPAT	-1.81068
PCM1	-1.81011
SLC19A2	-1.8097
IGF2	-1.80936
-	-1.80904
NP_079198.2	-1.80897
-	-1.80875
LCMT2	-1.80866
TMC7	-1.80864
NP_060390.3	-1.80819
PI15	-1.80796
-	-1.80744
FNTA	-1.80688
Q9H5Q3_HUMAN	-1.80662
OR2AJ1	-1.80516
-	-1.80424
USP7	-1.80352
KIAA1147	-1.80348
STAB2	-1.803
NTRI_HUMAN	-1.80248
GRM1	-1.80248
SPAG11	-1.80245
NP_065930.2	-1.80244
CCL4L1	-1.80234
-	-1.80196
CETN1	-1.80195
-	-1.80192
TGM3	-1.80161
SEC23IP	-1.80138
MUC6	-1.80123
SMEK3P	-1.80082
-	-1.80032
Q0P5P4_HUMAN	-1.80019
ZNF680	-1.80011
TSPAN31	-1.80002
ALS2CR13	-1.79963
-	-1.79922
-	-1.79887
SLC2A12	-1.79879
CCDC34	-1.79832
DEFA6	-1.79824
OXSR1	-1.7979
RFWD3	-1.7977
SLC25A43	-1.79764
RB1	-1.79677
-	-1.79668
NAT2	-1.79639
UBAP1	-1.79573
NOLC1	-1.79553
-	-1.79528
TBCK_HUMAN	-1.79512
CRAT	-1.79503
ZNF638	-1.79438
GABRB1	-1.7936
C1orf114	-1.79326
C10orf97	-1.79318
-	-1.79273
AGPAT5	-1.79244
HOOK2	-1.79176
MUC2	-1.79163
-	-1.79035
MRGPRX2	-1.78908
RPS19	-1.78897
CXorf56	-1.78887
EPGN	-1.78882
ZNF182	-1.78855
LRRC31	-1.78815
-	-1.78742
-	-1.78736
-	-1.78702
-	-1.78695
FAM8A1	-1.78664
SNORD36A	-1.78654
MT-ND4	-1.78624
FZD3	-1.78472
B3GNTL1	-1.7846
-	-1.78448
Q7Z7K7_HUMAN	-1.78446
KLHL8	-1.7841
NP_996986.1	-1.78381
C17orf25	-1.78379
NP_060818.3	-1.78353
FABP2	-1.7835
C6orf134	-1.78314
C1orf43	-1.78289
-	-1.78286
-	-1.78213
BAI1	-1.78205
FAM100B	-1.78168
MSR1	-1.7811
TKTL1	-1.78064
FAM80B	-1.78052
HMBS	-1.78024
FCMD	-1.77989
-	-1.77958
FRAS1	-1.7786
-	-1.7781
IFNA8	-1.77805
GRIK1	-1.77797
ZDHHC13	-1.77788
-	-1.77756
ID1	-1.77689
ZNF235	-1.77632
SPAST	-1.77603
ZNF300	-1.77536
-	-1.77522
NEB	-1.77501
-	-1.77492
ARHGEF15	-1.77491
-	-1.77444
PTGER3	-1.77439
ABCF2	-1.7743
MASP1	-1.77388
GFRA4	-1.77355
-	-1.77331
GATM	-1.7723
CYP4X1	-1.77123
KIFC2	-1.77034
KLK3	-1.76993
-	-1.76975
IFNGR1	-1.76971
CROCC	-1.76902
CXorf36	-1.76842
PLCE1	-1.7682
-	-1.76792
FOXM1	-1.7679
DNPEP	-1.76761
-	-1.76753
-	-1.7674
TGFBR2	-1.76738
ZNF566	-1.76702
-	-1.76675
TBCA	-1.76667
C7orf41	-1.76639
-	-1.76631
RPL12	-1.76604
OR10J3	-1.76591
-	-1.76582
ZNF75A	-1.76497
SUZ12P	-1.76483
-	-1.76461
C11orf65	-1.76447
AHCY	-1.76386
-	-1.76321
NP_001073961.1	-1.76286
AVPI1	-1.76271
ESR1	-1.76224
-	-1.76221
-	-1.76191
-	-1.76179
-	-1.76146
EPN3	-1.76139
CHD9	-1.76105
-	-1.76095
PINX1_HUMAN	-1.75964
ZNF383	-1.75943
RAPGEF2	-1.75908
CA5A	-1.75834
SMC2	-1.75809
PSMD12	-1.75776
ELTD1	-1.75744
ZNF658	-1.75737
Q5H9U9_HUMAN	-1.75715
GRIA3	-1.75673
PPP1R15B	-1.75659
NP_114111.2	-1.75658
Q8TDK1_HUMAN	-1.75571
ATG4C	-1.75568
-	-1.75523
NSD1	-1.75518
-	-1.75374
ZNF672	-1.75285
-	-1.75262
RNF34	-1.75226
TBC1D10B	-1.75218
-	-1.75152
MITF	-1.75134
MRPL33	-1.75073
EHBP1	-1.75022
-	-1.74997
-	-1.74994
EVC	-1.74969
NUDT2	-1.7496
CXorf26	-1.7476
POR	-1.74717
NSUN7	-1.74687
MOBKL2A	-1.74671
-	-1.74668
APITD1	-1.74662
CYP2A7	-1.7463
GSTM4	-1.74554
-	-1.74531
C5orf14	-1.74495
OGN	-1.74487
-	-1.74298
NHLH1	-1.74209
-	-1.74188
PTPLA	-1.74167
RNF32	-1.74147
-	-1.74121
MLLT10	-1.74104
-	-1.74083
PAIP2	-1.74081
HA2Q_HUMAN	-1.74007
GPX6	-1.73965
-	-1.73896
-	-1.7372
NP_079363.1	-1.73719
PHF3	-1.73581
TPP1	-1.73514
PAXIP1	-1.73431
CYFIP1	-1.73411
-	-1.73392
GARS	-1.73241
-	-1.73212
-	-1.73205
-	-1.7313
-	-1.73065
-	-1.7305
KLRC3	-1.73016
CPA4	-1.72995
UGT2B28	-1.72988
KIAA1618	-1.72955
-	-1.72936
MYH4	-1.72886
CFL1	-1.72883
IBRDC2	-1.7288
THAP2	-1.72859
SLC36A4	-1.72857
KIAA1429	-1.72833
NHS	-1.72781
GAST	-1.72735
F27E2_HUMAN	-1.72451
-	-1.72241
SNAP23	-1.72121
-	-1.72111
-	-1.72062
UBADC1	-1.7205
ZNF708	-1.72034
BCL7B	-1.72008
RBM15	-1.71955
LOC650157	-1.7195
snoHBII-52	-1.71911
LCE3D	-1.71876
GLI4	-1.71869
ALDH3A1	-1.71842
PALM	-1.71724
PTPN11	-1.71707
KIAA1212	-1.71689
ISLR	-1.71687
ZNF208	-1.71618
AGPAT4	-1.71549
LOC645870	-1.71547
CRLF3	-1.71397
ZMAT1	-1.71301
-	-1.71265
Q16016_HUMAN	-1.71225
ZNF318	-1.71207
GPT2	-1.71198
IRGC	-1.71187
XKR6	-1.71144
-	-1.71133
Q6YL35_HUMAN	-1.71128
ZNF605	-1.71112
Q9Y4N2_HUMAN	-1.71108
RASSF8	-1.71097
ELOVL4	-1.71066
RALGPS2	-1.71054
GSTM3	-1.71052
RAB23	-1.70989
FBX47_HUMAN	-1.70969
-	-1.70909
ITGB6	-1.70902
BAZ1B	-1.709
-	-1.70847
CPB1	-1.70814
ULBP3	-1.708
HOXD9	-1.70637
Q8N2T9_HUMAN	-1.70577
-	-1.70575
ING5	-1.70521
TPH2	-1.70501
ZNF291	-1.70497
-	-1.70479
-	-1.70479
C14orf129	-1.70456
Q6ZNC3_HUMAN	-1.70389
ELK4	-1.70351
-	-1.70236
PKN3	-1.7017
OIP5	-1.70135
SRF	-1.70135
SMNDC1	-1.70033
MEA1	-1.70032
SLC25A11	-1.70024
Q96MT5_HUMAN	-1.6997
EFHD1	-1.69953
PIGR	-1.69861
SLC1A4	-1.69846
-	-1.69809
CSNK2A2	-1.69772
SLITRK6	-1.69743
FAM53A	-1.69656
KIF15	-1.69593
-	-1.69414
ZNF395	-1.69399
-	-1.69396
F5	-1.6937
LIN1_HUMAN	-1.69367
LOC648998	-1.69354
C1orf108	-1.69329
MAK	-1.69324
-	-1.69297
LRRN6D	-1.69247
GABRB2	-1.69216
ECHDC2	-1.69216
ZNF471	-1.69198
CDS2	-1.69183
C20orf80	-1.69144
NP_940864.2	-1.69108
MGLL	-1.69072
PHF1	-1.69071
KRTAP11-1	-1.6905
P1854_HUMAN	-1.68989
FCRL2	-1.68897
VWA2	-1.68892
TMPRSS2	-1.68881
GBAS	-1.68852
NR4A1	-1.68783
KPNA2	-1.68736
O14513-3	-1.68729
LIPA	-1.6868
WDR63	-1.6866
ZNF435	-1.68613
LOC284064	-1.68558
USP29	-1.68527
-	-1.68488
TUBB1	-1.68444
-	-1.68423
CENPQ	-1.68423
-	-1.68421
C11orf55	-1.68396
UBE2G1	-1.6838
THRAP3	-1.68336
VAMP3	-1.68327
CYSLTR1	-1.68296
SLCO1B3	-1.68288
COMMD7	-1.68274
CDC2L1	-1.68199
KIAA1212	-1.68177
TNFRSF17	-1.68177
-	-1.68151
ODZ1	-1.68149
GPA33	-1.68127
NNT	-1.68101
-	-1.68063
-	-1.68021
-	-1.68006
CXCL11	-1.68003
FAM29A	-1.67993
SLFNL1	-1.6793
COQ6	-1.67884
G7D_HUMAN	-1.67854
-	-1.67851
-	-1.67795
-	-1.67786
LIN7C	-1.67757
CHEK2	-1.6773
MRPL4	-1.6767
Q9P183_HUMAN	-1.6762
TYRP1	-1.67602
TNFRSF1A	-1.67582
NR1I3	-1.67562
RD3	-1.67555
RAB21	-1.67554
NP_001030177.1	-1.67545
IPO8	-1.67518
DHCR24	-1.67509
ETF1	-1.67495
SLC43A3	-1.6748
LMNA	-1.67402
ABCA1	-1.67284
-	-1.67232
Q15202_HUMAN	-1.67214
VSNL1	-1.67185
ADAM22	-1.671
KCNA2	-1.67096
RBPSUH	-1.67084
PIWIL4	-1.67075
BANK1	-1.67047
PAF1	-1.67004
ZNF585A	-1.66996
C10orf58	-1.66976
-	-1.66963
-	-1.66816
ZC3H11A	-1.66813
CEP350	-1.66727
SLC25A28	-1.66718
PSIP1	-1.66718
-	-1.66716
-	-1.6669
PTPLAD1	-1.66639
-	-1.66637
SLC12A3	-1.66593
ROPN1B	-1.66567
ATP1B2	-1.66466
-	-1.66462
CNTFR	-1.66442
ZNHIT1	-1.66427
THOC3	-1.66365
IGSF4B	-1.66341
GLYAT	-1.6633
PREPL	-1.66289
RUNX2	-1.66251
OR1S1	-1.66167
GPR137	-1.66151
NP_001006948.1	-1.66133
OR6X1	-1.66118
-	-1.66117
-	-1.66069
ABCA6	-1.6606
C20orf142	-1.66013
POLA1	-1.66002
SEC24A	-1.65969
OR7G1	-1.65937
SCNM1	-1.65924
Q8N9W7_HUMAN	-1.65913
Q99687-2	-1.65904
MC1R	-1.65837
SLC24A1	-1.65786
-	-1.65783
ZNF81	-1.65726
SNX10	-1.65653
Q9P147_HUMAN	-1.6562
NFS1	-1.6562
RUFY1	-1.65609
MYO5B	-1.65584
RBP4	-1.65575
-	-1.65532
NP_573398.1	-1.65497
LIN1_HUMAN	-1.65489
ZNF573	-1.65397
ZNF208	-1.65393
IMPACT	-1.65341
SLC25A2	-1.65338
EMR3	-1.65336
CLEC3A	-1.65305
EIF4EBP2	-1.65192
CYP3A5	-1.6519
NP_001035155.1	-1.65173
CORO1A	-1.65166
NPSR1	-1.65132
HIST1H2AL	-1.65079
TAF13	-1.65008
EIF2AK1	-1.64977
FAM120AOS	-1.64968
-	-1.64949
CU074_HUMAN	-1.64934
SOX8	-1.64932
SCRN3	-1.6491
TPD52	-1.6491
ZNF594	-1.64874
MUC12	-1.64838
SGOL2	-1.64793
CBLN3	-1.64787
PQBP1	-1.64774
PPM1K	-1.64762
CSN3	-1.64742
F11R	-1.64735
KCTD12	-1.64718
CXYorf2	-1.64711
CCDC104	-1.64707
-	-1.64676
PHF15	-1.64675
-	-1.64657
CLPB	-1.64618
Q9P147_HUMAN	-1.64529
Q5JV89_HUMAN	-1.64511
FAM98C	-1.64495
-	-1.64482
MLL5	-1.64482
SPARCL1	-1.64429
MUC7	-1.6438
ADAMTSL3	-1.64332
-	-1.64327
BRMS1	-1.64316
HAVCR1	-1.64313
-	-1.64263
RAD23B	-1.64143
ADAM12	-1.64142
TMEM97	-1.6404
FKBP3	-1.64036
LRCH3	-1.63988
SLC35A5	-1.63957
LRRCC1	-1.63949
DTWD1	-1.63943
MXRA7	-1.63911
ITIH4	-1.63838
FOXN1	-1.63829
BTK	-1.63725
OLFM3	-1.63696
SMYD2	-1.63688
HSH2D	-1.6368
NP_009007.2	-1.63672
C10orf62	-1.63636
OR1D4	-1.63609
FGF2	-1.63574
RND3	-1.63546
-	-1.63486
-	-1.6348
RHCE	-1.63409
HPRT1	-1.6339
KIAA0513	-1.63381
ANKRD15	-1.63374
ATP2C1	-1.6336
-	-1.63331
DYNLT3	-1.63306
-	-1.63272
-	-1.63058
EIF2C1	-1.63024
TGIF2	-1.63013
SMC1B	-1.62998
BCAP29	-1.6299
-	-1.62968
-	-1.6296
SERINC2	-1.62926
KIAA1794	-1.6288
GRK4	-1.62766
NP_115988.1	-1.62717
MDS2	-1.62708
Q8NA34_HUMAN	-1.6266
-	-1.62641
IGF1	-1.62634
AYTL2	-1.62606
XK	-1.62578
NOLA1	-1.62576
-	-1.62515
-	-1.62497
ATP2B4	-1.62474
PHKB	-1.62465
-	-1.62386
COX15	-1.62384
SNX26	-1.62377
ILK	-1.62374
NP_640332.1	-1.62369
RAB22A	-1.62355
NP_694996.3	-1.62276
C20orf12	-1.62251
-	-1.62187
ANK1	-1.62121
MARVELD3	-1.62108
-	-1.62099
-	-1.62041
GK	-1.62029
-	-1.61994
SCARA3	-1.61959
PRMT2	-1.61958
UGT2B7	-1.61936
C1orf125	-1.6193
SHD	-1.6191
C9orf82	-1.61904
CCND2	-1.61904
RUNX2	-1.61874
GPHN	-1.61839
CXorf1	-1.61719
HNRPH1	-1.6165
YOD1	-1.61578
OR52R1	-1.61523
SNIP1	-1.61505
RASGRP1	-1.615
F7	-1.61493
-	-1.6149
CLCA1	-1.6146
-	-1.61445
FIGNL1	-1.61387
PRDX3	-1.61347
-	-1.61347
PCP4	-1.61335
CETP	-1.6129
ALX4	-1.61273
WNT5B	-1.61267
CCDC18	-1.61261
AMMECR1	-1.61208
KIAA0196	-1.61202
ZC3H12A	-1.61188
-	-1.61117
LOC152118	-1.61074
KDELC1	-1.61051
OXCT1	-1.61046
-	-1.61029
OR4D5	-1.61023
PUS3	-1.60951
-	-1.60912
-	-1.60814
-	-1.60803
-	-1.60793
HIST1H2AA	-1.60779
RPP38	-1.60736
C20orf141	-1.60726
PAWR	-1.60724
KDELC2	-1.60711
LRP2	-1.60669
ETV1	-1.60629
FANCD2	-1.6061
MCOLN2	-1.60596
SLC22A1	-1.60585
NP_997199.1	-1.60569
-	-1.60567
-	-1.60565
GNAZ	-1.60562
GNA11	-1.60511
HEYL	-1.6046
DLG3	-1.60459
-	-1.60431
LOC650865	-1.6033
-	-1.6033
C20orf67	-1.60233
-	-1.60231
-	-1.6023
NP_775783.1	-1.60185
-	-1.60114
LOC649548	-1.60109
RAB40A	-1.60068
ZH2C2	-1.60003
SLC6A16	-1.59931
C10orf30	-1.59915
-	-1.59902
-	-1.59868
ZCCHC8	-1.59867
-	-1.59823
NP_001073916.1	-1.59773
SLC25A46	-1.59744
DNAH1	-1.59732
TTC14	-1.59722
CFTR	-1.59709
Q9HAJ2_HUMAN	-1.597
PSME1	-1.59654
GLRA1	-1.59546
CLEC1B	-1.59495
Q96JN9_HUMAN	-1.59385
-	-1.59333
DLEU2	-1.59302
-	-1.59302
-	-1.59282
LMO2	-1.59214
[truncated: 391 more rows]

## Sheet: Up-Regulated
Gene Symbol	Z-score
-	6.17832
KIAA1737	6.01626
Q6ZRR8_HUMAN	5.82401
CHST3	5.8195
PLXNB2	5.69985
LRRC37A	5.6005
-	5.55511
-	5.48171
YIPF7	5.48141
ZFAT1	5.41926
Q8N8L5_HUMAN	5.13763
-	5.01131
KCNIP4	4.94758
ZCCHC9	4.84903
-	4.71507
CDH18	4.67316
IL7	4.66225
LILRA5	4.59833
hsa-mir-345	4.5501
CASQ2	4.47982
NMUR2	4.40077
-	4.35533
ZFP2	4.31168
FGA	4.30327
CCPG1	4.28166
BMP10	4.25119
MCF2L	4.10491
ZNF354B	4.08722
HRH1	4.00916
RND2	4.00309
CH012_HUMAN	3.9638
PDLIM5	3.95285
ANXA4	3.89162
PDYN	3.86732
-	3.84446
C17orf69	3.76621
-	3.7651
ATAD1	3.74256
MUT	3.70152
SLC11A2	3.64387
-	3.62111
TP73L	3.59479
-	3.5779
-	3.55375
TMEM16K	3.47686
ATG3	3.46356
XRCC1	3.46023
NP_997719.2	3.44527
-	3.3954
TELO2	3.37635
-	3.36741
MICA	3.32787
-	3.26017
GRIP2	3.25359
-	3.24701
-	3.22506
-	3.22417
NP_001004349.1	3.22364
HSD17B7P2	3.21295
CCDC9	3.19914
-	3.19347
ARL5B	3.19275
CCT3	3.16488
AP3B2	3.13537
METRNL	3.1266
-	3.11623
PRKAR1B	3.10617
NEUROD2	3.10088
-	3.08543
-	3.08107
SLC25A45	3.06944
CYBRD1	3.06064
TCHP	3.05249
UBE2Q2	3.0507
LILRB3	3.0484
hsa-mir-92-2	3.04135
-	3.03395
NUP188	3.0317
DGAT2L6	3.0244
GPR81	3.02066
OR52E5	3.01225
PITX1	3.00885
PLCB3	3.00474
APBA3	3.00084
2014-03-02	2.97659
GLTSCR2	2.97472
-	2.97032
-	2.963
-	2.95335
-	2.94586
-	2.92898
-	2.90555
-	2.90284
Q5STC4_HUMAN	2.90247
ROCK2	2.90033
-	2.89861
ARHGAP5	2.89799
-	2.89273
hsa-mir-375	2.89171
NP_001013732.1	2.88218
-	2.8691
KIF1A	2.86712
-	2.85014
RG9MTD1	2.84504
-	2.84466
ARPC5L	2.82102
-	2.80697
-	2.80349
-	2.80202
RAB42	2.79257
NLRC4	2.78848
GPR123	2.78427
CD300E	2.78041
-	2.7743
NP_997357.1	2.77306
U21	2.77278
-	2.76426
KIAA0329	2.76049
-	2.7583
PSTPIP2	2.75138
CCL28	2.74969
NP_631912.2	2.74315
EXOC4	2.72988
IRAK1	2.72805
NP_997360.1	2.72742
CEND1	2.72689
-	2.72438
-	2.71537
LMCD1	2.70714
PCBP3	2.70566
Q9NPS2_HUMAN	2.69494
UNKL	2.68676
-	2.68243
-	2.68139
RNF41	2.67856
RBPMS2	2.67809
C14orf133	2.65641
SPAG1	2.65414
Q8N345_HUMAN	2.65307
CHID1	2.64818
PWWP2	2.64594
-	2.64447
DMBT1	2.64299
NT5C3	2.63957
NOG	2.63795
hsa-mir-96	2.63565
-	2.62882
C20orf196	2.62797
-	2.62628
-	2.6255
SPESP1	2.62338
SERBP1	2.62286
DGCR6L	2.61775
ARNTL2	2.60503
HAX1	2.60478
HPN	2.60475
-	2.60368
MLH3	2.60347
C1orf86	2.60119
-	2.59903
-	2.59899
IZUMO1	2.59713
-	2.59503
SLC27A4	2.59469
-	2.5933
PDE6G	2.58622
-	2.58554
ZBTB16	2.58472
CHRAC1	2.58398
LOC440804	2.58234
-	2.58232
ASNS	2.57966
CSPG2	2.5789
-	2.57748
-	2.56044
TOP1MT	2.54847
Q6ZN90_HUMAN	2.54272
-	2.54042
FBXL18	2.53859
MCM5	2.53757
-	2.53251
PLA2G2F	2.53114
PDE1B	2.53003
-	2.5276
IMP3	2.52663
C20orf10	2.52436
GZF1	2.52293
JMJD2B	2.52234
-	2.51119
KAZALD1	2.50959
TTTY2	2.50707
ALG1	2.50193
FGFR3	2.5008
CSF2	2.49732
-	2.49538
-	2.49337
-	2.49276
-	2.49
-	2.48991
XKR5	2.488
ZMYM1	2.4842
-	2.48213
-	2.48082
-	2.47858
ZNF217	2.47478
hsa-mir-330	2.47332
C16orf70	2.46653
-	2.46022
hsa-mir-134	2.45893
MAN2B1	2.45889
SULT2B1	2.4577
IGLV7-43	2.45585
-	2.45469
-	2.454
-	2.4535
-	2.45033
-	2.44848
ADAMTS5	2.44724
C6orf206	2.44476
-	2.44199
GMCL1L	2.43707
TMEM83	2.43699
-	2.43617
MAGI2	2.43066
LOC731104	2.42559
-	2.42289
RUNX1	2.42289
-	2.42261
-	2.42129
CLYBL	2.41856
WHSC1	2.41823
NP_940845.1	2.41773
ADRA1A	2.4171
WIT1	2.41307
UBC	2.41135
ZNF689	2.41105
C10orf80	2.4094
SDF4	2.40888
NFATC1	2.4076
hsa-mir-99b	2.40171
NP_001017437.1	2.40055
-	2.39901
Q9HBF5_HUMAN	2.39762
-	2.39666
-	2.39504
-	2.39406
C5orf15	2.39365
USPL1	2.39296
VEZF1	2.39096
CYB5A	2.39066
FANCA	2.38937
Q4G0H1_HUMAN	2.38885
TCF21	2.3884
STATH	2.38787
KRTAP19-7	2.38527
-	2.38411
-	2.38352
RNF11	2.38253
NFRKB	2.38191
MRPL55	2.38157
-	2.38081
ALX4	2.37574
H2BFS	2.36971
-	2.3693
-	2.36855
LRRC23	2.36253
NDST4	2.36037
-	2.35866
-	2.35857
NP_001004354.1	2.35799
ZNF541	2.35693
TRMT1	2.35598
HIST1H3B	2.35189
-	2.3485
-	2.3459
-	2.34342
MYO9B	2.34322
-	2.34239
SLC39A4	2.34049
LSM14B	2.33948
Q8NBX4_HUMAN	2.33883
PROZ	2.33643
AKT1	2.33342
PDE4A	2.33305
Q9HAI8_HUMAN	2.33135
-	2.331
NDUFA12L	2.33002
NP_001027561.1	2.32235
-	2.32106
PURG	2.3175
C14orf43	2.31651
-	2.31597
SERPING1	2.31434
CBX2	2.30965
RBM24	2.30748
NP_061959.2	2.30718
NR2F1	2.30687
WBSCR16	2.30584
LYPD4	2.30356
hsa-mir-342	2.2974
ZNF45	2.29637
AFF3	2.29602
NP_001010859.1	2.29512
-	2.29478
GNAS	2.29318
GIT2	2.29179
TSKS_HUMAN	2.28991
BTBD14A	2.28486
NUDT4	2.28193
PFN4	2.28163
AP3M1	2.28103
CSAG3B	2.27973
ADAMTS2	2.27938
GRM6	2.27444
-	2.27037
-	2.26882
-	2.26692
-	2.26307
PTPRC	2.26279
-	2.26063
LIG3	2.25983
KCNT1	2.25926
FTL	2.25406
RPL3L	2.25322
DCP2	2.25253
-	2.24879
SNX22	2.24865
-	2.24293
-	2.24236
PPEF2	2.24103
NDUFB2	2.24054
-	2.23995
GADD45A	2.23965
-	2.23836
-	2.2363
-	2.23624
-	2.23549
UBN1	2.23406
-	2.23357
-	2.23338
EIF5A	2.23325
-	2.23156
-	2.23154
ADORA3	2.22977
DAND5	2.22891
KLHL21	2.22783
-	2.22724
LSM14B	2.22666
NXN	2.22273
RNF113A	2.22258
GGPS1	2.22098
CXXC1	2.21938
TXNDC12	2.21881
BRD2_HUMAN	2.21601
-	2.21469
NP_079137.1	2.21421
HIST1H4A	2.21165
TARBP1	2.211
GRIK5	2.21033
NUP98	2.2095
F74A1_HUMAN	2.20891
MLLT4	2.20565
hsa-mir-130b	2.20544
NEIL3	2.20331
DNAH1	2.20057
SNRPN	2.19948
ANKDD1A	2.19907
Q5T6E0_HUMAN	2.19891
-	2.19833
C16orf7	2.19613
UNC5CL	2.19194
-	2.18969
SCAND1	2.1884
-	2.18832
CATSPER4	2.18349
PPP1CB	2.18304
-	2.18091
LYPD3	2.17953
G6B_HUMAN	2.17943
GNE	2.17673
RBX1	2.17523
VCP	2.17322
ATP6V0A4	2.17315
-	2.17163
EIF5	2.17123
-	2.17103
KIAA0391	2.17046
NEDD4	2.16952
-	2.16912
TMEM89	2.16831
DHDH	2.16714
-	2.16554
PLCB4	2.16339
-	2.16056
-	2.1603
SYT16	2.15992
-	2.15954
-	2.15877
MLN	2.15799
BCR	2.15713
ITGAE	2.15315
-	2.15139
PIGP	2.14823
ADAM33	2.14739
HB21_HUMAN	2.14629
-	2.14534
BUD13	2.14486
CPSF1	2.14303
-	2.14301
-	2.14097
GSN	2.14081
K0232_HUMAN	2.13968
TFE3	2.13614
CHUK	2.13463
CACNB3	2.13454
-	2.13349
USP50	2.13328
NP_001005303.1	2.13191
-	2.12999
SLA	2.12993
NBN	2.12983
ANGPT4	2.12968
Q6ZMM0_HUMAN	2.12868
ATM	2.12829
-	2.12729
WISP3	2.12704
LRSAM1	2.12618
CCDC87	2.12446
FMO2	2.1242
NTNG1	2.12319
ABHD7	2.12217
SIRT7	2.12064
-	2.1186
-	2.1171
CCDC57	2.11436
-	2.11363
TDRKH	2.11056
UBE1	2.1101
-	2.10977
-	2.10959
CBX6	2.10923
Q8N666_HUMAN	2.10846
KLK10	2.10723
C20orf194	2.10698
-	2.10686
-	2.10654
-	2.10515
C6orf1	2.10499
FA2H	2.10479
CASP10	2.10452
AQP1	2.10445
-	2.10401
-	2.10309
RAP2A	2.10272
-	2.10109
-	2.09956
RARB	2.09846
KIAA1086	2.09838
FMN2	2.09723
C2orf50	2.09618
-	2.09612
NP_001013734.1	2.09602
-	2.09601
-	2.09573
NP10_HUMAN	2.09533
-	2.09521
ORC5L	2.09459
-	2.09397
DNA2L	2.09371
BRD9	2.09352
PGK2	2.0914
PCTP	2.09102
-	2.09011
NPB	2.09002
YIF1A	2.08995
-	2.08831
-	2.08827
NSUN6	2.08766
-	2.08717
TAL1	2.08548
MTMR11	2.08522
BBS12	2.0847
HSPA12A	2.08443
FKHL18	2.08393
KCNA4	2.08333
GPR124	2.08291
TFEB	2.08051
-	2.07917
FGF1	2.07892
-	2.07879
-	2.07857
HIST3H2BB	2.07813
ACSL6	2.07801
-	2.0764
C12orf48	2.0759
PHKG2	2.07486
OGT	2.0741
NP_001010886.1	2.07389
OSBPL8	2.07122
SPTBN5	2.07061
-	2.07019
-	2.06793
-	2.0677
CCDC78	2.06761
HOXD1	2.06709
-	2.0665
-	2.06614
PDRG1	2.06545
-	2.06512
CLOCK	2.06451
-	2.06444
OGFR	2.06438
TMEM87A	2.06329
ZBTB5	2.06057
Q86V94_HUMAN	2.06012
DMN	2.0601
KAAG1	2.05652
MT1F	2.05598
-	2.05445
-	2.05409
PARP11	2.05154
-	2.04832
-	2.04783
CLCN2	2.04719
BANP	2.04714
-	2.04584
BRD3	2.04573
PHF14	2.04533
-	2.0453
HEATR5B	2.04445
CHST4	2.04406
ADAM19	2.04074
ZNF683	2.03868
KCNK10	2.03857
-	2.03777
NUDT10	2.0367
RAD18	2.03609
CCNG1	2.03527
TSNARE1	2.03487
-	2.03473
C8B	2.03453
PCCB	2.03253
HFE	2.03218
TNFRSF14	2.03148
EIF2S3	2.03146
DHRS4L2	2.03145
-	2.03044
Q8N5G0_HUMAN	2.02921
TNT_HUMAN	2.0282
-	2.02637
SPHK2	2.02577
-	2.02482
-	2.02473
PLXNB1	2.02413
-	2.02235
DNAJC15	2.02173
-	2.01959
-	2.01896
-	2.0183
-	2.01759
-	2.01611
-	2.01608
ZSCAN4	2.01469
-	2.01376
BTNL9	2.01296
MAP2K1	2.01258
-	2.01257
SNORD83A	2.01193
-	2.01157
GPR144	2.01155
NUDT4	2.01144
CHAT	2.01114
CLEC4M	2.01022
Q96EN9_HUMAN	2.00965
ASB7	2.00953
ARMC3	2.00853
NP_997361.1	2.00762
MXD4	2.00715
NPM1	2.00682
-	2.00459
-	2.00457
C14orf156	2.00398
RSPO2	2.00388
TBX6	2.00298
ARHGAP4	2.00234
HTR2A	2.00229
-	2.00206
MTCH1	2.00151
P2RY8	1.99889
-	1.99856
PPHLN1	1.99675
RETN	1.99629
HHLA3	1.99628
ANKRD11	1.99554
-	1.99509
-	1.99349
RANBP6	1.99294
ZNF518	1.99221
KCNJ4	1.99171
TSHZ3	1.99052
-	1.99018
-	1.98993
ACY1	1.98985
ZFR	1.98937
CDY2B	1.98931
-	1.98826
PQWD	1.98813
CXorf59	1.9878
-	1.98765
-	1.98633
-	1.9858
-	1.98574
-	1.98514
RUNDC1	1.98506
CU081_HUMAN	1.98455
-	1.98352
POP5	1.983
ALG1	1.98288
-	1.98272
TNIP1	1.9803
-	1.97933
GLYATL1	1.97926
AEBP2	1.97916
Q9BVM4_HUMAN	1.97901
NEDD4L	1.97618
-	1.97498
-	1.97494
Q9P0E8_HUMAN	1.97416
THOC4	1.97387
SPA17	1.97384
CTTN	1.9737
C22orf25	1.9728
-	1.97267
USP28	1.97208
ZBTB32	1.96906
KCNK13	1.96859
ARSI	1.96833
CROP_HUMAN	1.96677
ZNF517	1.96658
CADPS	1.96617
-	1.96617
Q96S03_HUMAN	1.96549
CYP4Z1	1.96506
-	1.9639
-	1.9639
-	1.96298
-	1.96257
Q6PB27_HUMAN	1.96253
-	1.96228
-	1.96161
TFDP3	1.9595
MAST1	1.95902
RYR1	1.95884
NR2E3	1.95826
DNAJC13	1.95699
C6orf157	1.95621
SCRT1	1.95616
ZSCAN5	1.95597
FES	1.95529
A0AVR7_HUMAN	1.95499
SNX9	1.95478
-	1.95345
-	1.95265
-	1.95206
HTRA2	1.9519
FAT3	1.95189
CCDC107	1.95151
-	1.95092
OR6C76	1.95063
MT1X	1.94996
-	1.94992
NP_115813.1	1.94829
Q6PK30_HUMAN	1.94782
ADAM12	1.94709
AHCYL1	1.94668
-	1.94637
ALS2CR7	1.94593
IGLV5-45	1.94545
-	1.94458
BDP1	1.94354
NUDT9	1.94351
-	1.9434
GLT8D2	1.94285
SLC4A5	1.94099
-	1.94048
NEK10	1.94035
-	1.93831
-	1.93821
SBF1	1.93737
TACC2	1.93725
MCEE	1.93598
ZNF740	1.93415
BCL11A	1.93381
YX002_HUMAN	1.93205
PCDHB5	1.93152
NP_116012.2	1.93037
PYY2	1.92893
SPATA6	1.92776
NP_001018126.1	1.92752
-	1.92721
-	1.92494
-	1.92476
NTN2L	1.92416
ALDH8A1	1.92356
-	1.92345
EIF2AK2	1.92325
-	1.92233
COMMD9	1.92228
ESR2	1.9209
SCUBE1	1.92045
-	1.92042
MAP1B	1.92027
-	1.91906
ASB11	1.91842
IGFALS	1.91651
C20orf117	1.91625
U68	1.91598
-	1.91563
-	1.91433
LRSAM1	1.91368
-	1.91345
-	1.91323
AUP1	1.91304
EIF5A	1.91271
-	1.9127
-	1.91223
-	1.91193
ZNF483	1.9115
-	1.9115
-	1.91098
PAQR7	1.91008
KRT16	1.90922
KCNAB2	1.90716
-	1.90707
-	1.90701
-	1.90697
ZNF123	1.90668
IRX3	1.90572
MAPT	1.90419
-	1.90409
-	1.9037
NP_001014364.1	1.90331
TNNT2	1.90272
TMEM153	1.90243
C9orf89	1.90162
ZNF628	1.90136
GLIS1	1.9013
NP_849158.1	1.90075
USP5	1.90057
PAPOLG	1.9001
RTN2	1.90003
PTPN7	1.89986
Q9NU38_HUMAN	1.89979
CACNB2	1.89904
KRAS	1.89822
EBPL	1.8978
EXOC3L	1.89728
NP_060851.1	1.89695
SGOL1	1.89595
LOC649618	1.89587
PIGW	1.8955
-	1.89527
FAM109A	1.89506
KRT19	1.8949
LRRIQ1	1.8949
-	1.89471
-	1.89421
hsa-mir-137	1.89347
SKI	1.89222
NUP62	1.89213
RNF150	1.89134
ZNF767	1.88835
MLLT3	1.88826
PRAMEF1	1.88694
GPR109A	1.88668
NP_001019848.1	1.88662
SUGT1L1	1.88549
-	1.88489
CUTL1	1.88454
-	1.88399
CCK	1.88382
NHSL1	1.88318
NP_001034617.1	1.88295
MDN1	1.88212
NRXN3	1.88071
C20orf132	1.87932
C6orf168	1.87917
CCDC86	1.87853
-	1.87787
O60374_HUMAN	1.87717
LRRC45	1.87714
EFTUD2	1.87657
-	1.87646
-	1.87636
C14orf80	1.87449
BLYM_HUMAN	1.87374
RP1	1.87369
-	1.8725
-	1.87065
NUP214	1.87037
-	1.87016
NPFFR1	1.86896
PCDHA13	1.86783
MTMR3	1.86724
-	1.8663
TPD52L3	1.86547
IMMP2L	1.86496
CRIPT	1.864
IL15RA	1.86373
-	1.86286
-	1.86262
-	1.86259
Q9H9U3_HUMAN	1.86105
YV007_HUMAN	1.86017
IFT52	1.86011
NP12_HUMAN	1.85978
-	1.85909
-	1.85856
C18orf45	1.85828
C13orf7	1.85695
-	1.85643
DNM1L	1.85637
COL4A2	1.85636
PRF1	1.85635
-	1.85596
STEAP2	1.85593
GPM6B	1.85522
SSBP4	1.85504
-	1.85485
-	1.8542
-	1.85279
PHLDA3	1.85271
-	1.85243
-	1.85207
AP1B1	1.85203
ACOT11	1.85196
Q9BSD4_HUMAN	1.85184
-	1.85153
-	1.85129
EOMES	1.84953
GJB3	1.84811
-	1.84626
ARHGAP25	1.84455
LOC650788	1.8445
TCEAL2	1.84416
-	1.84393
ZP1	1.84359
-	1.84288
C7orf46	1.84267
-	1.84205
-	1.84146
-	1.84143
-	1.84134
-	1.84121
FOXB2	1.8402
-	1.83928
-	1.83848
ZNF451	1.83819
-	1.83815
-	1.83787
-	1.83783
-	1.83759
-	1.83736
PGS1	1.83675
U22	1.83558
CN139_HUMAN	1.83529
Q8TEH8_HUMAN	1.83493
SPRR4	1.83491
FAM124B	1.83421
C9orf156	1.83397
HES3	1.83388
ZNF282	1.83348
-	1.83305
-	1.83262
C20orf173	1.83226
-	1.83178
Q96PS2_HUMAN	1.83083
TBC1D10C	1.83038
-	1.82897
OCA2	1.82886
TMEM41B	1.82855
-	1.82737
-	1.82687
-	1.82673
-	1.82606
-	1.82601
HES4	1.82498
-	1.82492
-	1.82483
Q5BKY6_HUMAN	1.82448
SYNJ2	1.82302
-	1.823
-	1.82298
MSR1	1.82251
HSPBAP1	1.82193
-	1.82193
hsa-mir-153-2	1.82149
-	1.82104
PYCARD	1.82084
-	1.82046
AARSD1	1.82033
KIAA1324	1.82013
NPHS1	1.81977
CBX3	1.81968
CU089_HUMAN	1.81935
-	1.81893
STAMBPL1	1.81889
RAB6IP1	1.81697
NAPSB	1.81697
OR7E5P	1.81673
-	1.81599
GOLT1A	1.81586
-	1.81553
SAA2	1.81535
NPTN	1.81476
-	1.81437
SELM_HUMAN	1.81427
CTRC	1.81371
DGKG	1.81353
BPI	1.81188
GLS	1.81081
VAT1	1.80996
-	1.80993
MAP2K1IP1	1.80898
-	1.80842
NEO1	1.80764
-	1.80693
HMGN2	1.80556
CAND2	1.80553
-	1.80468
TMEM143	1.80438
STAT5B	1.80433
FNDC1	1.80396
DDX31	1.80305
ZNF536	1.8027
NUDT22	1.80218
-	1.80196
CRYBB2	1.80164
TMPRSS12	1.80137
ZNF694	1.80135
-	1.80115
-	1.80081
C14orf101	1.80006
FLT4	1.79725
-	1.79659
DBP	1.79643
-	1.79589
-	1.79559
KCNE2	1.79511
-	1.79468
-	1.79467
AATF	1.79465
TCF8	1.79393
TCF1	1.7938
HIST1H3A	1.7936
CYP1A1	1.79341
ANKRD20A3	1.79292
-	1.79128
TFF2	1.79125
-	1.79093
LDLRAD2	1.79067
SBSN	1.79051
SP8	1.78995
-	1.7894
SETD8	1.78883
FAM83G	1.78818
SESN1	1.78747
SLC26A8	1.78735
-	1.78708
-	1.78606
AFG3L2	1.78599
RNF185	1.78548
MEF2C	1.78544
Q9H599_HUMAN	1.78471
-	1.78466
ACSBG1	1.78395
-	1.78385
PHLDB1	1.78373
-	1.78342
HMHB1	1.78286
-	1.78079
CCDC78	1.78075
FNDC3B	1.78075
-	1.77994
-	1.77992
-	1.77983
RS26_HUMAN	1.77935
C10orf125	1.77928
OR4K5	1.77905
ITGB7	1.77759
SLC2A8	1.77704
DNAH11	1.77615
-	1.77593
KRT10	1.77577
Q68DG8_HUMAN	1.77546
AP2A2	1.7753
BMP8A	1.77425
SPON2	1.77364
ELMO3	1.77347
NP_878274.1	1.77315
CRSP9	1.77144
-	1.77105
-	1.77044
CYGB	1.77031
VMO1	1.76965
RSBN1	1.7685
-	1.76827
NP_001073999.1	1.7674
TMEM71	1.76692
HPS4	1.76688
-	1.76659
-	1.76645
SLC10A7	1.76644
PRLHR	1.76628
SUGT1	1.7661
-	1.76609
SACM1L	1.7654
-	1.76476
GALNT14	1.76467
-	1.76415
-	1.76409
CAPN1	1.76409
-	1.76384
HIC1	1.76325
WDR5B	1.76313
FAM57A	1.76275
-	1.7615
-	1.76133
RBP3	1.76109
-	1.76097
SND1	1.7605
CREB3L1	1.76027
STRAD_HUMAN	1.76015
-	1.76013
GKN1	1.75998
SUFU	1.75898
-	1.7587
-	1.75844
-	1.75795
GAS1	1.75769
-	1.75735
-	1.75723
Q9H960_HUMAN	1.75719
-	1.75707
-	1.75684
-	1.7564
RAD51C	1.75634
-	1.75605
NP_689968.1	1.75588
Q5NV77_HUMAN	1.75516
HOXA9	1.75433
-	1.75374
DPP6	1.75343
MTAP	1.75334
CENTG2	1.75325
TMEM107	1.75211
MAP2K3	1.75177
-	1.75152
SAA4	1.75144
FLCN	1.75115
CXorf6	1.75024
CLDN15	1.75024
TJP3	1.75013
MFSD7	1.74987
DCTN3	1.74962
NP_079121.1	1.74958
C15orf15	1.74953
C11orf49	1.74948
-	1.74919
RHOB	1.74858
C20orf74	1.74835
-	1.74827
PPME1	1.7479
P2RX4	1.7477
NP_940866.2	1.74672
SOX3	1.7465
NCAM1	1.74643
ALKBH5	1.74573
ANKRD33	1.74563
C4orf21	1.74513
NP_775948.1	1.74504
-	1.74388
PLAC9	1.7438
-	1.74345
WDR18	1.74322
MKLN1	1.74276
-	1.74276
NP_060505.1	1.74274
NP_055842.1	1.74039
-	1.74037
-	1.73953
-	1.7393
RPL4	1.73871
LOC728453	1.73708
-	1.73555
ADI1	1.7345
-	1.73449
ATAD3C	1.73424
COL5A3	1.73403
STMN4	1.73323
CPB2	1.73304
-	1.73291
-	1.73249
HOXC4	1.73213
ZNF358	1.73183
ANKRD35	1.73181
-	1.73171
UCHL5IP	1.73104
-	1.73075
PHOSPHO2	1.73023
C9orf89	1.72955
Q8N0W0_HUMAN	1.72951
Q8N6X1_HUMAN	1.7282
PIGM	1.72793
TESK1	1.72746
-	1.72674
HMGN4	1.72577
hsa-mir-371	1.72558
USP11	1.72555
DNAH6	1.72529
PMS2L2	1.72474
USP53	1.72426
NP_079105.4	1.72342
-	1.72335
CD1E	1.72314
CCDC108	1.72295
MMP23A	1.72204
2014-09-05	1.7215
BCR	1.72094
EYA1	1.72088
FAM64A	1.72044
-	1.72012
-	1.71947
Q9H6X1_HUMAN	1.71939
Q99946-2	1.71904
HVCN1	1.7189
TRIM39	1.71886
-	1.71851
USP11	1.71768
-	1.71746
FAM78A	1.71735
-	1.71697
LRCH1	1.71686
C1orf56	1.71685
-	1.71673
TMEM79	1.71644
-	1.71618
Q5VV11_HUMAN	1.71523
ATOH8	1.71508
-	1.71321
ADRA1A	1.71315
-	1.71285
THY1	1.71275
EFHB	1.71247
SRP68	1.71154
-	1.71115
EML4	1.71082
ZFYVE16	1.71048
SLC6A18	1.7104
Q8NAJ9_HUMAN	1.71032
POLR3B	1.71014
TBC1D2	1.7095
-	1.70942
MRPL20	1.70926
ZNF222	1.70871
PHKA2	1.70842
FSCN2	1.70779
-	1.70747
-	1.70743
NOL4	1.70724
CSNK1G2	1.70685
-	1.70626
C4orf36	1.70616
-	1.7056
TBX10	1.70555
-	1.70534
-	1.70463
LAG3	1.70454
-	1.70441
AQP6	1.70403
-	1.70394
ESR2	1.70392
-	1.70376
HIF3A	1.70262
TADA3L	1.70258
hsa-mir-24-1	1.70248
-	1.70238
PCDHB16	1.702
SLC9A4	1.70176
SLC16A10	1.70151
PRSS33	1.70138
BDNF	1.7011
-	1.70104
MXD4	1.70068
C20orf144	1.70044
FUT4	1.70027
TBC1D25	1.70012
GBX1	1.69996
ANKRD57	1.69986
-	1.69966
-	1.69957
OR6K2	1.69949
-	1.69883
-	1.6987
NP_001030017.1	1.69843
-	1.69837
RHPN2	1.6978
SYP	1.69767
-	1.69755
-	1.6972
-	1.6971
ANK3	1.69708
O75864_HUMAN	1.69667
LMAN1L	1.69644
C9orf117	1.69615
H2BFM	1.69454
CALML4	1.69413
-	1.69326
EEFSEC	1.69296
-	1.69242
POLD1	1.69226
-	1.69212
C1orf51	1.69187
-	1.69183
Q8N9X9_HUMAN	1.69106
-	1.69101
GRINL1A	1.69101
-	1.69073
SIX4	1.6904
-	1.68985
ADAM33	1.68969
-	1.68949
ATBF1	1.68918
HNRPUL1	1.68871
-	1.68857
HINT2	1.68658
-	1.68622
ZKSCAN1	1.686
-	1.68565
TTLL5_HUMAN	1.68561
IPO4	1.68558
-	1.6855
HIST1H4I	1.6854
PLXNB2	1.68513
UBXD5	1.6848
-	1.68479
-	1.68458
MRPL46	1.68439
FKBP11	1.68426
-	1.68413
-	1.68409
Q9NSZ8_HUMAN	1.68388
-	1.68339
PALM2	1.68321
ARHGEF18	1.68317
-	1.68255
LCN12	1.68238
-	1.68228
-	1.68217
Q13060_HUMAN	1.68215
-	1.68129
DLX4	1.68129
FAM114A1	1.68086
FRS2	1.68067
IQCF1	1.68045
-	1.67992
RYR1	1.67977
-	1.67959
-	1.67952
-	1.67947
-	1.67896
-	1.67872
-	1.67798
C1orf183	1.67762
NP_056129.1	1.67686
RGAG4	1.6768
VN1R5	1.67636
-	1.67518
RAP1A	1.67517
HOXA3	1.67499
C21orf123	1.67497
SYT15	1.67486
HEY1	1.67443
C16orf45	1.67428
BCAR1	1.67414
Q8N1N7_HUMAN	1.67413
ACN9	1.67323
-	1.67301
-	1.67228
HOXC8	1.67209
-	1.67199
GFRA2	1.67152
OR4D11	1.67141
-	1.67134
CDH20	1.67084
-	1.67076
EXOC3L	1.67048
LRRC2	1.66809
ADAMTSL5	1.66782
SFRS12	1.66766
IDUA	1.6676
ALG13	1.66727
Q9H4I0_HUMAN	1.66663
UBE1L	1.66654
-	1.66632
FAM20A	1.66542
KCTD7	1.66494
-	1.66329
BLOC1S3	1.66324
TSPAN9	1.66289
AHCY	1.66236
-	1.6623
ZNF367	1.66228
-	1.66184
PRRX1	1.66165
SLC7A9	1.66077
C18orf22	1.65942
-	1.65885
PIGL	1.65835
-	1.65769
-	1.65765
NP_997288.1	1.65694
MESDC2	1.65641
-	1.65607
AFF3	1.65605
TOR1AIP2	1.65586
ZNF486	1.65583
-	1.65562
hsa-mir-565	1.65534
EIF2C4	1.65462
EPHA6	1.65455
-	1.65449
WBP11	1.65449
STX2	1.65443
NAV1	1.65439
-	1.6537
ACAD11	1.65338
ZNF545	1.65317
Q9P1G6_HUMAN	1.65313
KLHL26	1.65272
-	1.6523
SBK1	1.6521
C6orf60	1.65201
-	1.65115
MED6	1.65114
-	1.6511
LOC387867	1.65104
H33_HUMAN	1.65067
NM_207504	1.65058
-	1.65048
-	1.65048
-	1.6493
-	1.64921
OTUD6A	1.64913
-	1.64854
FAM111B	1.64803
ERCC6	1.648
-	1.64663
-	1.64658
NP_060840.2	1.64632
RHOD	1.64607
DHRSX	1.64606
LTF	1.64584
PRKG1	1.6458
-	1.64493
CDKN1C	1.64443
CHRNA6	1.64438
CD302	1.64433
ZCCHC7	1.64424
EXDL1	1.6434
HIST1H2BK	1.64298
SFRS8	1.64256
CIB2	1.64255
RAB40C	1.64205
-	1.64177
NP_001073871.1	1.64173
Q8IUR1_HUMAN	1.64136
OR2C3	1.64111
ATG10	1.64108
C3orf48	1.64065
ENK7_HUMAN	1.64028
LSG1	1.64024
IGFBP4	1.64021
-	1.64
U32	1.63965
TMEM4	1.63842
-	1.63811
PRPS1L1	1.63808
HSPG2	1.63766
CALN1	1.63744
OPN4	1.63718
KLHL21	1.63692
PPP1R12C	1.63685
PTGFRN	1.63663
-	1.63605
-	1.63597
SERPINB5	1.63542
DHX32	1.63533
-	1.63519
-	1.63431
-	1.63415
ZNF20	1.63371
EFHD2	1.63367
YTHDF1	1.63362
-	1.63256
BTBD7	1.6325
-	1.63246
CJ110_HUMAN	1.63172
SPTLC3	1.63125
CRELD2	1.63087
BFSP2	1.63082
MAML3	1.63002
hsa-mir-138-2	1.62957
NAPSA	1.62801
-	1.62776
STX10	1.62769
MSH3	1.62757
-	1.62694
-	1.6261
-	1.62609
KIF13A	1.62579
-	1.62504
-	1.62494
ZNF705A	1.62486
PIGY	1.6248
KIAA1468	1.62471
SPEG	1.62384
MAD1L1	1.62355
FBLIM1	1.62329
TSPAN32	1.62328
KIAA1984	1.62286
MTHFSD	1.62208
VWCE	1.622
-	1.62193
WFIKKN2	1.62129
-	1.62119
ACHE	1.62101
THAP3	1.62096
PHF7	1.62057
SHB	1.62031
LMAN1L	1.62022
TMEM41A	1.61981
NDUFB11	1.61966
ZFY	1.61828
LENG4	1.61818
ZMIZ1	1.61817
SCRT2	1.61799
CCDC100	1.61775
ZNF416	1.6177
HFE2	1.61769
RASSF5	1.61754
BBS1	1.61744
RNF166	1.6173
-	1.61723
FOXK1	1.61715
-	1.61712
-	1.61672
-	1.61662
KCNK5	1.61635
MSI2	1.61632
-	1.61602
USP37	1.61583
-	1.61572
TRPM7	1.6157
C10orf49	1.61532
RELB	1.61525
Q4G127_HUMAN	1.61517
-	1.6151
MAGEA1	1.61498
NP_001013698.1	1.61479
-	1.61424
C21orf59	1.61415
-	1.61404
CEACAM8	1.61386
ZSCAN21	1.61306
ABCC4	1.61246
-	1.61193
Q9UN38_HUMAN	1.61174
FAT3	1.6116
ANKK1	1.61037
EID2B	1.6101
MMP25	1.60806
IFRD2	1.60773
ARSK	1.60752
-	1.60742
-	1.60741
Q9H8A7_HUMAN	1.60731
-	1.60632
ALDH1A1	1.60617
-	1.60612
NKX6-2	1.60602
Q6ZRR7_HUMAN	1.60593
Q9BXZ2_HUMAN	1.60567
-	1.60549
ARHGAP26	1.60549
FAT3	1.60535
C20orf29	1.6049
CHRNA2	1.60468
-	1.60401
SERPINB13	1.60254
LOC150221	1.60252
-	1.6024
C9orf130	1.60239
PROKR1	1.60238
-	1.60168
ADAM7	1.60164
UBXD1	1.60136
ROBO1	1.60095
Q96AM0_HUMAN	1.60088
C22orf16	1.60039
SQSTM1	1.59994
Q96J93_HUMAN	1.59985
FBXL16	1.59983
FEM1A	1.59938
-	1.59937
-	1.59933
WDR3	1.59925
ALAS2	1.59867
-	1.5981
F8A2	1.59777
GJB4	1.59747
POLM	1.59742
CILP2	1.59729
IL23R	1.59727
YWHAB	1.59724
-	1.59703
GPR172A	1.59628
FBXW7	1.59604
EML2	1.59579
SIRPA	1.59573
SLC6A5	1.59568
RBM15	1.59566
-	1.59551
PCGF6	1.59505
-	1.59475
ST13	1.59443
BTBD7	1.59395
-	1.59392
Q8NH35_HUMAN	1.59391
-	1.59353
-	1.59348
C20orf108	1.59327
-	1.59324
PPP3R1	1.59308
Q96GB0_HUMAN	1.59294
-	1.59288
MIB2	1.59265
IL17C	1.59252
hsa-mir-218-1	1.5922
-	1.59208
FARS2	1.59168
-	1.59141
-	1.5914
ZNF230	1.59113
NP_055842.1	1.59094
-	1.59074
Q6P095_HUMAN	1.59048
Q6ICL0_HUMAN	1.59013
CCDC47	1.58906
RAD51	1.5888
TRIM73	1.58878
-	1.58869
-	1.5886
EAF2	1.58818
-	1.58793
Q6P5R9_HUMAN	1.58765
AP3M2	1.58759
C1orf70	1.58754
B4GALNT3	1.58753
GRIA2	1.58732
MASP1	1.58712
FLRT3	1.58631
SETD2	1.5861
FHL5	1.58598
TMC8	1.5856
COL6A2	1.58536
RGS7BP	1.5853
B3GAT3	1.585
TAP2_HUMAN	1.58469
AEBP1	1.58461
-	1.58449
MRPL28	1.58412
C17orf57	1.58392
SLC2A9	1.58368
-	1.58241
-	1.58222
HOXA5	1.58145
-	1.58128
GNLY	1.58124
-	1.58116
Q96CK5_HUMAN	1.58083
Q3C1V8_HUMAN	1.58037
Q69YJ1_HUMAN	1.58029
NPHS1	1.58019
LRRC10	1.57994
LMTK3	1.57944
DNASE1L1	1.57788
-	1.57779
-	1.57777
-	1.57776
SCN4B	1.57768
EBI2	1.57727
SOCS3	1.57726
TMPRSS4	1.57679
Q6ZV28_HUMAN	1.57649
-	1.57647
PUS7	1.57646
-	1.57607
C3orf60	1.57601
-	1.57576
-	1.57559
SH2D4B	1.57541
DNAJB1	1.57435
DLGAP4	1.57364
-	1.57354
-	1.57345
-	1.57331
ITPR2	1.57296
-	1.57227
DPP7	1.57208
OGFOD2	1.57192
BICD2	1.5718
ADMR	1.57174
OSBPL5	1.57155
ZNF428	1.57109
-	1.57029
CYP11B1	1.5702
ELK1	1.56969
-	1.56932
MON1B	1.56931
SCML1	1.56914
-	1.56877
-	1.56866
IL32	1.56856
RPS6KA5	1.56836
-	1.568
-	1.56795
FAM70B	1.5679
SFRS14	1.56724
HP	1.56718
BTC	1.56711
BTG4	1.56685
-	1.56684
TMEM86B	1.56659
C14orf48	1.56612
CABP2	1.56603
TRIP12	1.56517
PP11_HUMAN	1.56484
TRIOBP	1.56457
RBM26	1.56364
-	1.56358
GHDC	1.5634
-	1.56299
C4orf15	1.56287
-	1.5628
CHKB	1.56279
ZNF419	1.56237
Q9UI59_HUMAN	1.56212
IL17RD	1.56199
MTCP1	1.56196
-	1.56177
-	1.56159
WWOX	1.56149
DENND1A	1.56142
ART1	1.56139
hCG_15200	1.56121
TGM7	1.56119
C1orf183	1.56069
PFKL	1.56
CALML5	1.55983
YES1	1.55956
NP_689897.1	1.5595
WTAP	1.55943
C18orf1	1.55925
UNC45B	1.55871
WDR59	1.5587
ANKRD24	1.55832
C1orf77	1.55828
NCOA4	1.55823
-	1.5582
OR1J2	1.55811
Q49A89_HUMAN	1.55704
NP_878274.1	1.55699
C5orf13	1.55697
Q8NGD7_HUMAN	1.55675
PNPLA6	1.55662
RAB37	1.55653
-	1.55617
CU090_HUMAN	1.556
-	1.55596
NCOA4	1.55586
IGKV1-16	1.55576
MDM1	1.55575
-	1.55568
-	1.55561
SUPT6H	1.55449
POLR2J	1.55419
Q14569_HUMAN	1.55393
-	1.55381
PRR11	1.55353
TBL1XR1	1.55313
-	1.55303
SQRDL	1.55253
NF2	1.55244
C10orf54	1.55241
-	1.55211
-	1.55176
UBAP2	1.55139
IL10RA	1.55068
BNIP3L	1.55062
Q96RY9_HUMAN	1.55046
MCF2L	1.55035
SYT10	1.54976
MORC1	1.54964
NP_001014985.1	1.54948
NPM1	1.54883
PEMT	1.54847
COL15A1	1.54828
C4BPB	1.54792
MCF2	1.54765
HEATR1	1.54748
Q5BLP8_HUMAN	1.54681
CCL14	1.54637
AGTR1	1.54612
SNED1	1.54592
UQCRH	1.54544
Q8NH65_HUMAN	1.5453
FASTK	1.54527
IMPDH2	1.54524
TMEM163	1.54512
ONECUT2	1.54502
-	1.54405
ITGB4BP	1.54367
-	1.54365
GK5	1.54323
DBC1	1.5432
TBX1	1.54299
-	1.54282
C12orf52	1.54267
HMX2	1.54248
KLF6	1.54191
NP_976047.1	1.54189
-	1.54184
-	1.54146
TTC23	1.54091
ABCB5	1.54055
-	1.54026
USP44	1.53965
CYB5D1	1.53963
-	1.53936
PMPCA	1.53906
-	1.53848
ANGPTL6	1.53782
GPS1	1.53768
-	1.53747
C9orf116	1.53739
-	1.53733
-	1.53725
-	1.53677
-	1.53658
-	1.5365
IGKV1D-33	1.53617
ELMO2	1.53592
RASSF1	1.5359
CRIP2	1.53579
C20orf194	1.53564
PLCB3	1.53555
UBR2	1.53529
ZNF7	1.53491
-	1.53475
YIPF1	1.53461
Q6ZP58_HUMAN	1.53445
-	1.53441
NP_061160.2	1.53385
PLA2G2E	1.53375
-	1.53362
ISG20L1	1.53357
-	1.5332
S100A4	1.53208
ASCL5	1.53163
SNRPB	1.53156
-	1.53092
-	1.53063
-	1.53057
-	1.53022
LOC729516	1.53001
GALNT9	1.52961
-	1.52959
PCDHGA2	1.52896
-	1.52861
-	1.5284
C20orf85	1.52824
-	1.52807
-	1.52735
GAS8	1.52731
C2orf37	1.5271
-	1.52703
-	1.52663
Q8WZ26_HUMAN	1.52662
POLR2L	1.52655
-	1.5261
TICAM1	1.5258
-	1.52563
TM4SF5	1.52494
-	1.5249
Q8NGM4_HUMAN	1.52467
FUT10	1.52442
PRPF31	1.5242
CLUAP1	1.5237
-	1.52341
-	1.52319
TRIM4	1.52311
SSNA1	1.52263
-	1.52259
-	1.52247
-	1.52232
DSCR1L2	1.52162
-	1.52122
-	1.52094
Q8N9S5_HUMAN	1.52077
-	1.52062
RAPGEF6	1.52053
ZDHHC8	1.52008
HSD3B7	1.52001
-	1.51989
TPSD1	1.51923
LIN7B	1.51899
UNC13D	1.5189
-	1.51844
-	1.51801
-	1.51775
-	1.51741
SULF1	1.51672
-	1.51669
hsa-mir-425	1.51596
RINT1	1.51576
Q5TF58_HUMAN	1.51496
RGPD3	1.51475
-	1.51456
EDN1	1.51445
CA10	1.51445
TNS4	1.51425
-	1.51412
ELA2A_HUMAN	1.51356
Q96LL3_HUMAN	1.51353
CRIP1	1.51353
-	1.51335
OTUD3	1.51332
TBXAS1	1.51325
Q7Z4V3_HUMAN	1.51318
C12orf61	1.51312
ANAPC7	1.51308
EMR4	1.51305
CKAP2L	1.51304
-	1.51298
KCND3	1.5128
SEMA4C	1.51278
NAPRT1	1.51244
-	1.51103
-	1.51078
KLHL6	1.5106
PAPPA2	1.51058
Q9UHZ5_HUMAN	1.51041
CTTNBP2NL	1.5104
AQP1	1.50999
GJC1	1.50961
MCAT	1.50916
APOL1	1.50914
KCNS1	1.5091
NP_991330.1	1.50905
CS007_HUMAN	1.50885
-	1.50885
MRPL55	1.50857
Q8NHT0_HUMAN	1.50844
ANKRD10	1.50817
SYCN	1.50807
BGN	1.50783
CDC42	1.50768
LGMN	1.50763
-	1.50721
WBSCR18	1.50711
ZNF71	1.50706
ALDOC	1.50687
PLK1	1.50663
TXNL1	1.50651
Q8N646_HUMAN	1.50597
RPAIN	1.50584
-	1.50576
SPAG11	1.50575
-	1.50471
NPR1	1.50464
-	1.50448
-	1.50442
TCTA	1.50428
ARSJ	1.50394
TNFSF5IP1	1.50375
Q6ZUT0_HUMAN	1.50344
UBE4A	1.50335
UBE2G2	1.50333
-	1.50315
-	1.50253
-	1.50235
NP_057628.1	1.50235
-	1.50232
-	1.50208
BAHCC1	1.50207
-	1.50173
hsa-mir-203	1.50142
-	1.5014
-	1.50129
-	1.50107
CCR10	1.5009
DUOXA1	1.50072
TMEM144	1.50047
LSM1	1.50034
-	1.50032
KCNMB2	1.50028
