# Supplementary material for: Krüppel-Like Factor 10 participates in cervical cancer immunoediting through transcriptional regulation of Pregnancy-Specific Beta-1 Glycoproteins
Source: Sci Rep. 2018 Jun 21;8:9445. doi: 10.1038/s41598-018-27711-8 (PMC6013423; doi:10.1038/s41598-018-27711-8)
Supplement: Supplementary file 2 — supplementary lists 3 and 4 [file 41598_2018_27711_MOESM2_ESM.xls]

## Sheet: Title Page
Krüppel-Like Factor 10 participates in cervical cancer immunoediting through transcriptional regulation of Pregnancy-Specific Beta-1 Glycoproteins
Daniel Marrero-Rodríguez1,2, Keiko Taniguchi-Ponciano1, Malayannan Subramaniam3, John R. Hawse3, Kevin S. Pitel3, Hugo Arreola-De la Cruz1, Victor Huerta-Padilla1, Gustavo Ponce-Navarrete1, Ma. del Pilar Figueroa-Corona2, Laura Gomez-Virgilio2, Teresa I. Martinez-Cuevas2, Monica Mendoza-Rodriguez1,2, Miriam Rodriguez-Esquivel1, Pablo Romero-Morelos1, Jorge Ramirez-Salcedo4, Michael Baudis5, Marco…
Genes Altered in KLF10 KO mouse cervical tissue
1 Laboratorio de Oncología Genómica, Unidad de Investigación Médica en Enfermedades Oncológicas, Hospital de Oncología, CMN-SXXI. IMSS, Mexico.
2 Departamento de Biomedicina Molecular, CINVESTAV, México, D. F.
3 Department of Biochemistry and Molecular Biology, Mayo Clinic, Rochester, MN, USA.
4 Unidad de Microarreglos de DNA, Instituto de Fisiologia Celular, UNAM, Mexico, D.F.
5 Institute of Molecular Life Sciences, University of Zurich, 8057 Zurich, Switzerland
6 Laboratorio de Biotecnología, Universidad Autonóma de Ciudad Juárez, Chihuahua, Mexico.
*Corresponding author
Mauricio Salcedo, Ph.D.
Laboratorio de Oncología Genómica
Unidad de Investigacion Medica en Enfermedades Oncologicas,
Hospital de Oncologia, CMNSXXI-IMSS
Av. Cuauhtémoc 330, Col. Doctores, México D.F. 06720
Tel: +5556276900 Ext 22706
e-mail: masava89@gmail.com
*Corresponding author
Florinda Jimenez Vega Ph.D.
Departamento de Ciencias Quimico Biologicas
Universidad Autonoma de Ciudad Juarez
Av. Plutarco Elias Calles 1210 Fovissste Chamizal, Ciudad Juarez C.P.32310
e-mail: fjimenez@uacj.mx

## Sheet: Down-Regulated
Gene Symbol	Z-score
Ngb	-5.19896
Hmg20b	-4.95893
Fancg	-4.8162
C030032G21Rik	-4.56686
Cul4a	-4.42039
-	-4.002
Olfr148	-3.95559
Darc	-3.83512
Asb15	-3.8193
Zfy2	-3.81594
Olfr73	-3.7037
4930505O20Rik	-3.6782
Rbmx	-3.64601
Dysf	-3.60477
-	-3.5424
Lrrc47	-3.533
Slc38a4	-3.52224
2310038P10Rik	-3.50851
Asb1	-3.47964
E130101A01Rik	-3.45009
6330415B21Rik	-3.44786
Bcat1	-3.44566
8030462D06Rik	-3.4397
1810062O18Rik	-3.43464
Psd2	-3.42589
1700100M05Rik	-3.41181
Psg23	-3.398
Socs5	-3.35543
Dnajb8	-3.30516
6030458C11Rik	-3.28362
Pvrl2	-3.28028
Tfpi2	-3.27249
Hspa8	-3.26436
Clec4a2	-3.25939
Ip6k2	-3.25922
Xpo7	-3.25619
Rpe65	-3.25424
Arl6ip6	-3.2374
Prkcbp1	-3.23243
Npbwr1	-3.22082
Sfrp1	-3.21724
Grpel2	-3.21553
Srd5a3	-3.21493
Zfp652	-3.21356
EG434609	-3.19719
6330408M09Rik	-3.19343
8430436O14Rik	-3.18035
Sprr3	-3.17482
3021401C12Rik	-3.16517
Poldip3	-3.14448
1700105P06Rik	-3.13091
1700047M11Rik	-3.13011
Pus7l	-3.11341
Muc2	-3.1131
1110014L15Rik	-3.1085
Evx2	-3.10319
Tmem116	-3.08348
1700016B01Rik	-3.07541
Aff4	-3.06886
Npnt	-3.05931
-	-3.0545
Snrpc	-3.0493
Rpe	-3.02357
Serpinb9e	-3.02294
4921508M14Rik	-3.02257
Stbd1	-3.01634
2010109N14Rik	-3.011
-	-3.00384
Tas2r108	-3.00177
Zfp398	-3.00128
Zfp712	-2.99917
4930507D10Rik	-2.99839
Slc32a1	-2.99607
F2rl2	-2.98696
1700016P22Rik	-2.98608
Alpi	-2.97896
Tex2	-2.97762
Npm3	-2.96778
Ctps	-2.95899
-	-2.95585
Rnf170	-2.95382
Numbl	-2.95291
4930414N06Rik	-2.94396
Cul5	-2.92654
Intu	-2.91967
-	-2.91669
Clptm1	-2.91558
Acan	-2.89732
0610042G04Rik	-2.89369
Zic1	-2.88584
Slco6d1	-2.88139
4930519P11Rik	-2.88051
9430024C03Rik	-2.87178
1700019L22Rik	-2.86261
Pax7	-2.85824
Akap12	-2.85692
V1rc1	-2.8503
Cet1	-2.84737
C030010C08Rik	-2.84648
Olfr140	-2.84631
Rbbp5	-2.84154
Ucn3	-2.83907
Ncam1	-2.83902
Fah	-2.82938
V1rb2	-2.81401
-	-2.81089
1100001E04Rik	-2.80896
4930520K10Rik	-2.80874
Zfp706	-2.80823
C030034I22Rik	-2.80549
Btbd7	-2.79373
Adcyap1	-2.79277
Ctnnd1	-2.79269
V1ra4	-2.79049
Wnt3	-2.78675
1300012G16Rik	-2.78435
-	-2.78013
Casp1	-2.77813
Dync1li1	-2.77652
Ngfrap1	-2.7743
3110035E14Rik	-2.77023
Art2b	-2.76853
Frmd5	-2.76376
-	-2.76228
Fgfr1	-2.76177
Ppapdc2	-2.75235
V1rc9	-2.74968
0610038D11Rik	-2.74683
Bzw1	-2.74403
Lhfpl4	-2.74125
Cdh1	-2.73562
Ubr1	-2.73534
8430411E10Rik	-2.73462
-	-2.73007
Myf5	-2.72772
Xpot	-2.7243
Crtc2	-2.71382
Zfr	-2.70628
Satl1	-2.70562
4930503B20Rik	-2.69995
5730433N10Rik	-2.69157
C030017D09Rik	-2.68974
Gpd2	-2.68873
-	-2.68797
Gm1419	-2.68713
Olfr480	-2.67584
-	-2.67051
4933416O17Rik	-2.67017
9530002K18Rik	-2.65551
9530026P05Rik	-2.65535
-	-2.65439
Scp2	-2.65103
Scn5a	-2.64884
Ucp2	-2.64091
Eef1a1	-2.64021
4930515L03Rik	-2.63725
Ntrk3	-2.63335
Sfpq	-2.6301
Slc11a2	-2.63008
Kbtbd4	-2.62786
Slc1a2	-2.62499
Ubxn2a	-2.62356
1700036D21Rik	-2.62149
8030444G23Rik	-2.61187
Trim23	-2.61021
Dtx2	-2.61019
Slc17a1	-2.609
4933407C09Rik	-2.60855
Slc30a4	-2.60305
Camkk1	-2.6026
Tas2r116	-2.5983
Rpgrip1l	-2.59388
Cdipt	-2.59296
0610031J06Rik	-2.5914
2700007P21Rik	-2.59053
Krba1	-2.58034
Cugbp1	-2.58021
2010109A12Rik	-2.57572
Ptpn14	-2.57445
Vcan	-2.57221
4921523P09Rik	-2.56732
1700125F08Rik	-2.56522
Entpd6	-2.56437
Atxn7	-2.56366
Sav1	-2.55614
4930544L20Rik	-2.55472
-	-2.55347
Snx11	-2.54786
-	-2.54604
Gnptab	-2.53923
Htr1d	-2.53584
Samd8	-2.53106
Mtpn	-2.52848
-	-2.5269
-	-2.52506
Scp2-ps1	-2.52385
A430105P17Rik	-2.51837
Cd44	-2.51675
Kirrel3	-2.51443
Adamts3	-2.51321
1700012G11Rik	-2.51011
-	-2.50965
Igbp1b	-2.50606
Tec	-2.50151
1190007F08Rik	-2.50043
Ttyh3	-2.50011
-	-2.49995
4930555M17Rik	-2.49899
Prpf40a	-2.49771
Nmi	-2.49756
-	-2.49556
Eif4ebp2	-2.49439
Scamp2	-2.49096
Ralgds	-2.48962
Wbp11	-2.48502
Gjd2	-2.48434
Trappc6b	-2.48383
6530401G17Rik	-2.481
-	-2.47962
Has2	-2.47729
Nsun4	-2.47585
4930452L02Rik	-2.47582
Siglec1	-2.47523
C130071C03Rik	-2.47399
Usp46	-2.47171
Ncor1	-2.46817
Fau	-2.46537
-	-2.46326
Dhx30	-2.46257
D1Bwg0212e	-2.46076
Aph1a	-2.46072
Mdm2	-2.45877
Tcfcp2	-2.45689
Stim2	-2.45115
Hoxb7	-2.44826
1700019B21Rik	-2.44693
-	-2.44615
Fkbp4	-2.44502
Gucy1b2	-2.43817
-	-2.43683
Srp54a	-2.43646
Acbd3	-2.43632
Spag9	-2.43574
Mup4	-2.43528
Adamts9	-2.43375
9330109K16Rik	-2.43368
Zfp26	-2.43013
Wwp2	-2.42931
4930525C09Rik	-2.42858
Gpr88	-2.42767
Ogn	-2.42601
Avl9	-2.42555
4930415H17Rik	-2.4244
Prrc1	-2.42411
-	-2.42411
Entpd1	-2.42314
Tmcc2	-2.42229
Grb2	-2.42157
Gdap7	-2.42042
Procr	-2.41902
Camk2n1	-2.41803
Ctps2	-2.41791
2310001K24Rik	-2.41689
-	-2.41574
Hoxb6	-2.41475
Kdelr2	-2.41353
Btg1	-2.40946
5830415B17Rik	-2.40856
Gabrg2	-2.40804
Hbp1	-2.40621
Sh3bgrl	-2.40299
Olfr893	-2.40179
Olfml3	-2.4014
Prkg1	-2.40049
Mfap4	-2.39694
Rpain	-2.39337
-	-2.39287
Hsf2	-2.38212
Ppp2r3c	-2.38112
3930402G23Rik	-2.37793
-	-2.377
M6prbp1	-2.37457
1110017D15Rik	-2.37452
Esrrb	-2.37428
Znrf2	-2.37415
-	-2.37391
Malat1	-2.37302
Thrb	-2.37113
Hist1h1b	-2.37016
-	-2.36951
Lpo	-2.36799
Krt4	-2.36754
Slc19a1	-2.36681
Rpl39	-2.36584
Faf2	-2.35902
Tmtc2	-2.35742
Nr2f1	-2.35626
Mrgpra5	-2.35453
Tsnax	-2.3544
1500009L16Rik	-2.35423
Rassf5	-2.35294
Slc9a9	-2.34801
Crygf	-2.34657
2210012G02Rik	-2.34644
D730004N08Rik	-2.34412
Myst1	-2.34399
Sgk3	-2.34303
Tax1bp3	-2.34302
2900092D14Rik	-2.34123
Abpa	-2.34084
9530004M16Rik	-2.33953
Olfr67	-2.33526
Vta1	-2.3346
Akap7	-2.33436
1700012J22Rik	-2.33426
-	-2.3315
Nlrp4c	-2.32976
Spred2	-2.32971
Fam20c	-2.32954
Irx3	-2.32905
Selp	-2.32651
Sort1	-2.32426
Atp7b	-2.32164
BC029722	-2.3204
Arhgef12	-2.31839
-	-2.31734
Crebzf	-2.31667
Zmym6	-2.31568
Fkbpl	-2.3151
-	-2.31283
-	-2.3124
Efha1	-2.3118
4930524O05Rik	-2.3095
Tmtc3	-2.30903
-	-2.30901
Glipr1l2	-2.30889
Stk32b	-2.30717
A930030B21Rik	-2.30612
2610002M06Rik	-2.30537
Nup107	-2.30426
Mcm10	-2.30318
1700120G11Rik	-2.3029
4833422B07Rik	-2.30099
Sval2	-2.29963
Cpeb1	-2.29916
H2-Pb	-2.29866
Zfp143	-2.29622
BC007180	-2.29579
Zbtb3	-2.29541
Rny3	-2.29423
Dcp2	-2.29314
4930451I11Rik	-2.29302
Foxf2	-2.29247
Ap3m2	-2.28884
Pola1	-2.28592
Ptgir	-2.28518
Erv3	-2.28066
Rora	-2.27857
2015-09-03	-2.27716
Lig1	-2.27665
Dhodh	-2.27568
Fam114a1	-2.27419
Vkorc1l1	-2.27219
-	-2.27194
Zfp26	-2.27081
Cd59a	-2.27029
Inhbc	-2.2692
Snrnp48	-2.26734
Tnfrsf11b	-2.26694
Cd28	-2.26485
Glyat	-2.26451
1110021L09Rik	-2.26087
Cpa3	-2.25827
Mobkl1b	-2.2571
Zfp84	-2.25263
Rpl27	-2.25075
Tmed8	-2.25066
Zfp644	-2.24951
2310016C08Rik	-2.24829
Sp100	-2.24791
Uba6	-2.24336
Mobkl1b	-2.24239
Papss1	-2.24232
Med19	-2.24031
-	-2.23771
Lce1b	-2.2356
Ahnak	-2.235
Panx1	-2.23404
Cypt6	-2.23369
Sprr1b	-2.23355
4933412E12Rik	-2.23299
Nkx2-1	-2.23211
1700054O05Rik	-2.23121
Prnp	-2.23029
Clpx	-2.23017
Ptp4a2	-2.22705
Nat11	-2.22387
-	-2.22277
Fkbp5	-2.2223
Zfp276	-2.21949
2410025L10Rik	-2.21692
2900046B09Rik	-2.2141
-	-2.21365
Pxmp2	-2.21358
Ms4a4c	-2.21352
-	-2.2133
Copg2	-2.21303
Ppig	-2.21214
Ryr2	-2.21194
1700061N14Rik	-2.21092
Hyal6	-2.21081
Immp1l	-2.20945
Epgn	-2.20759
Hvcn1	-2.20664
Gpsm2	-2.20509
Map2k3	-2.20266
Garnl1	-2.20137
Tuba1b	-2.20045
Rab11a	-2.20041
Arhgef7	-2.1997
Eif2s3x	-2.19957
-	-2.1991
-	-2.19872
2900092N11Rik	-2.19646
Utrn	-2.19428
Zbtb33	-2.19365
-	-2.19196
3110080O07Rik	-2.19147
Pdk4	-2.19121
Il11	-2.19049
1810063B07Rik	-2.19029
2210016F16Rik	-2.18973
-	-2.1893
-	-2.18767
Csn2	-2.18527
Tmem56	-2.18365
Pou6f1	-2.18362
1700013G23Rik	-2.18252
2810459M11Rik	-2.18141
2210416O15Rik	-2.17928
Ikbkg	-2.17748
Sqle	-2.1768
Pgm5	-2.17595
Onecut1	-2.17363
-	-2.17212
5830462P14Rik	-2.17009
Rbms1	-2.16978
C030048H21Rik	-2.16955
Synpo2l	-2.16749
Ide	-2.16187
Slc25a28	-2.16068
Fcer1g	-2.16054
-	-2.15857
4930562M23Rik	-2.15423
Gstz1	-2.15158
Dgkg	-2.15037
2600014E21Rik	-2.15032
4933430H06Rik	-2.14981
Prl8a1	-2.14897
2210408F21Rik	-2.14896
Hsfy2	-2.14752
Gjc1	-2.14663
Nsun3	-2.14655
-	-2.1443
6820402A03Rik	-2.13807
Ghrh	-2.13572
2900006A17Rik	-2.13567
Olfr47	-2.13534
Myb	-2.13461
4930513D17Rik	-2.13244
Mesdc2	-2.13203
Dub2	-2.13163
Slc7a13	-2.13112
Zfand1	-2.13093
Frmd6	-2.12995
1500032F14Rik	-2.12594
-	-2.12555
-	-2.12452
Srf	-2.12401
-	-2.12302
Wdr69	-2.12275
Pcdhb20	-2.12262
Ube2v1	-2.1225
Slc16a7	-2.12232
Ptprd	-2.11641
1700021F02Rik	-2.11499
Nipa2	-2.11348
Ccr8	-2.1133
Olfr1355	-2.113
-	-2.11242
Jrkl	-2.10992
Ccdc127	-2.10874
Spry1	-2.10861
Cops5	-2.10796
Tmem41a	-2.1075
Igdcc3	-2.10635
Pcdh7	-2.10357
Traf3ip1	-2.10307
Lce1f	-2.10257
4933432G23Rik	-2.0997
Tspan2	-2.09818
1600029D21Rik	-2.09702
Art4	-2.09374
2900052N01Rik	-2.09357
Gpc4	-2.09341
Akap3	-2.09167
-	-2.08957
Olfr7	-2.08889
Ctsb	-2.08596
2410002F23Rik	-2.0842
-	-2.08351
Clint1	-2.08319
Dmrtc1c1	-2.08168
Lif	-2.08026
Hoxb13	-2.07939
Mx1	-2.07707
Mfap3l	-2.07595
Ptcd3	-2.0757
Prkce	-2.0744
Egr1	-2.07381
-	-2.07378
Arc	-2.07148
Fxr1	-2.06967
Sec1	-2.06887
Ep400	-2.06824
9530062K07Rik	-2.06617
Fam65c	-2.06531
Sox11	-2.06451
Sesn3	-2.06342
Tmem176a	-2.06281
Abhd2	-2.06183
Snai1	-2.06132
Slc26a3	-2.06031
D530033B14Rik	-2.06006
-	-2.0592
-	-2.0565
BC005512	-2.05389
Zfy1	-2.05266
-	-2.05245
Adra2a	-2.05113
Mfi2	-2.04987
C1qtnf3	-2.04938
Psg17	-2.04924
Hoxa10	-2.04661
Ubash3a	-2.04613
-	-2.04501
Igh-V15	-2.04124
Mcpt9	-2.04017
4933406J10Rik	-2.03629
-	-2.03605
2310015A16Rik	-2.03452
Ptchd3	-2.03426
Zfp715	-2.03304
Ngly1	-2.03204
Nf1	-2.03202
En1	-2.03166
9030613N10Rik	-2.03134
Cyp2b10	-2.03111
1700013M08Rik	-2.02919
Olfr926	-2.02893
Rad51l3	-2.02857
A030001D20Rik	-2.02844
Fem1b	-2.0282
Cul2	-2.02696
-	-2.02614
Il1rap	-2.0259
4930570B17Rik	-2.02588
Sh2d2a	-2.02557
8030431A06Rik	-2.02265
Gykl1	-2.02238
2700088M07Rik	-2.02211
Pbrm1	-2.02137
Ren1	-2.02015
Nudt14	-2.01937
1600014C23Rik	-2.01909
2410141K09Rik	-2.01739
Pja2	-2.01705
Smg6	-2.01546
Iltifb	-2.01487
Zmynd17	-2.01439
Tcra	-2.01352
2210022J03Rik	-2.01315
9030425E11Rik	-2.01305
9130208E07Rik	-2.01256
Itgb1bp3	-2.01243
-	-2.01127
Tmem135	-2.01123
-	-2.01116
-	-2.01092
1700092E16Rik	-2.00872
-	-2.00658
Trhr2	-2.00647
-	-2.00492
Tomm40	-2.00378
Ccdc70	-2.0021
Rnf2	-2.00105
Pik3ca	-2.00094
Frem2	-2.00044
-	-1.99953
Dub1	-1.99902
1700063K16Rik	-1.99861
4930468A15Rik	-1.99838
Kng1	-1.99808
1700124M09Rik	-1.99789
-	-1.99759
Loxhd1	-1.99309
Olfr870	-1.99224
Kpna1	-1.99182
-	-1.9916
Ssxb1	-1.99141
5730433K22Rik	-1.98909
Sos1	-1.98875
4930406M16Rik	-1.98871
Kif1b	-1.9883
Tas1r2	-1.98798
Alg2	-1.98784
Dnmt3l	-1.98695
Pla2g2d	-1.98572
2310005A03Rik	-1.9837
Tpp1	-1.98361
Tceb2	-1.98275
4930425O10Rik	-1.98017
2700063P09Rik	-1.9796
Pfpl	-1.97954
Olfr13	-1.9789
6030442H21Rik	-1.97791
Tmem147	-1.97761
243420	-1.97539
Cecr6	-1.97384
0710001A04Rik	-1.97379
Klf17	-1.97339
B230110C06Rik	-1.97115
Prmt1	-1.97112
Nf1	-1.97053
Smr2	-1.9673
Bcl6	-1.96729
Rnaseh2b	-1.96704
Mapk7	-1.96676
-	-1.96493
Csn1s1	-1.9633
5730458M16Rik	-1.96305
-	-1.9628
S100g	-1.96239
1700040D17Rik	-1.96153
Psd3	-1.95981
Rnaseh1	-1.95514
Wnt1	-1.95483
Dnahc7a	-1.95479
Atp6v1e1	-1.95434
Slc19a1	-1.95372
Vmn2r-ps159	-1.9532
Hmgxb3	-1.95266
Tcfcp2l1	-1.95229
2900072G19Rik	-1.95226
Ednra	-1.95163
Atp8b1	-1.94974
4921521C08Rik	-1.94973
9430037O13Rik	-1.94932
Megf6	-1.94912
Fgf21	-1.94896
Slc33a1	-1.94814
1700040G22Rik	-1.94744
Olfr4	-1.94722
-	-1.94705
Aldh6a1	-1.94704
-	-1.9469
Gpr37l1	-1.94676
-	-1.94616
Sema3a	-1.94602
2310079F09Rik	-1.9441
Setd6	-1.94349
Car5b	-1.94326
4930564I24Rik	-1.94083
4930432H08Rik	-1.94049
9030419F21Rik	-1.93879
Tuba4a	-1.93872
4930516B21Rik	-1.93714
1700105G05Rik	-1.93678
Fam53c	-1.93637
2810488O17Rik	-1.93617
-	-1.9333
Fbln7	-1.9316
V1rd14	-1.92914
1700034K08Rik	-1.92881
Klra18	-1.92751
Eno2	-1.92726
Barhl1	-1.92672
2810047J09Rik	-1.92648
Ap1m1	-1.92617
Gna15	-1.92602
Fam149b	-1.9259
-	-1.92556
Il6ra	-1.92541
Mrgprh	-1.92424
Dspp	-1.92335
Rarb	-1.92172
Cdc42	-1.92167
Cox7a2	-1.92117
Pfdn5	-1.92102
Cplx2	-1.91896
1700047G07Rik	-1.91887
Acsm1	-1.91869
2210404O09Rik	-1.91834
-	-1.91834
Lims1	-1.91827
4930510E17Rik	-1.91728
2900064F13Rik	-1.91706
D11Bhm188	-1.91408
Fkbp1a	-1.91407
Fhl5	-1.91407
Olfr2	-1.91403
EG668108	-1.91402
4930563F08Rik	-1.91383
2210017G18Rik	-1.91266
Eif4e	-1.91264
1700029K24Rik	-1.9109
Was	-1.91033
3200002M19Rik	-1.90965
Tdg	-1.90949
Rhbdd1	-1.90937
Cdc7	-1.90909
Arl8b	-1.90897
Mcee	-1.90633
Msto1	-1.9056
Alk	-1.90415
Trhr	-1.90412
-	-1.90347
Slc29a2	-1.90316
Olfr59	-1.90048
Mbtps1	-1.90025
Gnpda2	-1.90009
4632418H02Rik	-1.89961
4933417E11Rik	-1.8993
Runx2	-1.89887
1300003B13Rik	-1.89862
Mtnr1b	-1.89831
Cisd2	-1.898
4930583P06Rik	-1.89783
Zmat1	-1.89778
Cckbr	-1.89778
Rnf160	-1.89729
Anks6	-1.8968
Olfr894	-1.89602
-	-1.89548
1110032D16Rik	-1.89487
Arfrp1	-1.8939
Pdha2	-1.89371
Zfp295	-1.8926
Tsr2	-1.89203
Gdap1	-1.89102
5033428B15Rik	-1.88979
A930009E05Rik	-1.88946
Epm2a	-1.88927
Foxd4	-1.88913
Col3a1	-1.88902
-	-1.88807
Cntn1	-1.88804
-	-1.88778
Zfp238	-1.88761
Cldn16	-1.88747
Anapc10	-1.8865
9330198I05Rik	-1.88607
Olfr54	-1.8852
-	-1.88362
Prg3	-1.88231
4921525B02Rik	-1.8817
Kcnu1	-1.88159
4930563N14Rik	-1.88098
G3bp2	-1.8809
Nat13	-1.88054
EG633457	-1.87806
Riok3	-1.87798
Itgb2l	-1.87795
Olfr930	-1.87626
Zfp57	-1.87555
Rfc3	-1.87549
Ddx24	-1.87468
Cpt2	-1.87372
Cd248	-1.87371
0710007G10Rik	-1.87266
Gck	-1.87234
Eif4e2	-1.87232
4833415N18Rik	-1.86973
Rspo4	-1.86959
5530402H23Rik	-1.86911
4930478E11Rik	-1.86897
A830080D01Rik	-1.86778
Col18a1	-1.86776
4930451E10Rik	-1.86715
Maged1	-1.86715
Kcnj11	-1.86702
Lyz2	-1.86602
-	-1.86577
Zkscan1	-1.86507
2010008C14Rik	-1.86481
Olfr18	-1.86389
Kctd4	-1.86316
Sdf4	-1.86314
-	-1.8626
4930524O07Rik	-1.86149
-	-1.86129
Zfp825	-1.86013
-	-1.86005
Cyp3a44	-1.85888
Ptprj	-1.85854
Gstm3	-1.85728
Yipf6	-1.85693
4930439G18Rik	-1.85591
Cpt1b	-1.85575
Bfar	-1.85453
Pias1	-1.8533
Napsa	-1.85325
2310057N15Rik	-1.85315
5830406C21Rik	-1.8529
Igh-VS107	-1.85258
Emcn	-1.85254
Lce1e	-1.85235
-	-1.84967
Cyp2b19	-1.84966
9530075M24Rik	-1.84922
Ifi44	-1.84895
-	-1.84688
Rbms2	-1.84368
Slc22a4	-1.84212
Gdpd1	-1.84184
Dock9	-1.84126
-	-1.83976
-	-1.83786
Pcdhb8	-1.83545
Klhl1	-1.83065
Rpl41	-1.83042
Luc7l2	-1.83034
9430002A10Rik	-1.82931
4921504P05Rik	-1.82885
D14Abb1e	-1.82861
Papolb	-1.82853
Prdm5	-1.82703
Lrrc27	-1.82636
Cd47	-1.82598
Btbd11	-1.82597
8430437B07Rik	-1.82567
Fmnl2	-1.8255
Itgav	-1.82523
Zfp72	-1.82285
Slc27a1	-1.82141
-	-1.82078
5830405F06Rik	-1.82054
Rmi1	-1.82051
1110060G06Rik	-1.82022
1700023F06Rik	-1.82
-	-1.81989
Prox2	-1.81967
-	-1.81953
Stra6	-1.81936
-	-1.81931
Bicd1	-1.81851
Cadm2	-1.81824
2210403K04Rik	-1.81818
Rnf185	-1.81642
-	-1.81607
Tmem165	-1.81578
Pcp4	-1.81531
Grn	-1.81467
-	-1.81435
Asb3	-1.81432
Gdap8	-1.81408
Gsg2	-1.81399
Kcnma1	-1.81365
-	-1.81338
Nexn	-1.81301
5730407I07Rik	-1.81226
Olfr744	-1.81217
Olfr24	-1.81169
Gpr182	-1.8113
-	-1.81093
Tmtc4	-1.81058
-	-1.80979
Qsox1	-1.80966
1700016C19Rik	-1.80942
Bhlhe40	-1.80754
Krtap4-2	-1.80657
Rab2b	-1.80639
Kcnd2	-1.80461
Clec16a	-1.80429
Fpr3	-1.80422
Scarna3a	-1.80411
-	-1.80251
Fgf15	-1.80203
Zfp423	-1.8017
Syde1	-1.80131
Pigo	-1.80032
2810414N06Rik	-1.80008
2310039L15Rik	-1.79917
-	-1.79836
2310058F05Rik	-1.79771
Atad2	-1.79768
Il1rl1	-1.79646
Kcnma1	-1.7963
Gjd3	-1.79388
Reep5	-1.79237
Eny2	-1.79199
-	-1.79058
Olfr139	-1.79052
5430430K15Rik	-1.78909
Nxf7	-1.78879
Crygb	-1.78853
4931440B09Rik	-1.78737
4933426K07Rik	-1.78706
Cep110	-1.78625
Parg	-1.78586
Hdgfrp3	-1.78562
1700036O09Rik	-1.78519
-	-1.78451
Epb4.1	-1.78412
A430103D13Rik	-1.78246
Trim62	-1.78179
Avil	-1.78131
9430024F10Rik	-1.78099
Ccbp2	-1.77952
Speer4b	-1.77946
Slc1a1	-1.77859
-	-1.77825
2410022M11Rik	-1.7781
Cdyl2	-1.77794
Tnfsf8	-1.77726
Rps7	-1.77659
Phc1	-1.77626
Ogg1	-1.77617
Cpn2	-1.77547
4930415K08Rik	-1.77403
Olfr70	-1.77398
E130108L08Rik	-1.77397
Armc1	-1.77308
Olfr4	-1.77289
Pou2af1	-1.77285
Aspdh	-1.77152
4930517E11Rik	-1.77123
F11	-1.7709
-	-1.77004
Med10	-1.77004
Klhl24	-1.76973
Erh	-1.76929
Rgs10	-1.76893
2310016M24Rik	-1.76877
Ids	-1.76838
5830471E12Rik	-1.76795
Steap3	-1.76768
Ccbl1	-1.76732
4921506L19Rik	-1.76679
9430099M06Rik	-1.76628
Cd80	-1.76618
C430014O12Rik	-1.76602
Nr3c1	-1.76539
Dmd	-1.76445
Snf8	-1.7638
Usp33	-1.76292
Wfdc15b	-1.7627
Agrn	-1.76189
Avpr2	-1.76181
Prp2	-1.76168
Thoc5	-1.76072
Nop14	-1.75985
-	-1.75877
Alox15	-1.75835
Igfbp5	-1.75826
Serpinb9c	-1.75692
Zmiz2	-1.75685
Ncam1	-1.75607
Psg21	-1.75599
Ptprc	-1.75595
Tmem165	-1.75521
5730590G19Rik	-1.75451
Rbmy1a1	-1.75428
1700020M10Rik	-1.75395
-	-1.75383
Pogk	-1.75381
1810010H24Rik	-1.75315
2900064B16Rik	-1.75294
-	-1.75289
Pcm1	-1.75215
-	-1.74964
Pbx2	-1.74906
Cmas	-1.74905
Tlr3	-1.74868
Pi4k2b	-1.74849
Trib3	-1.74752
Nlrp6	-1.74743
Scgb3a1	-1.74674
Invs	-1.74642
Cish	-1.74635
Olfr28	-1.74547
Fam134b	-1.74509
Eif2s3x-ps1	-1.74455
4932414N04Rik	-1.74305
Atp5o	-1.74273
Hdlbp	-1.74222
Nfat5	-1.742
Rbmy1a1	-1.74181
Csnk1g1	-1.74159
Zfp688	-1.74092
B230110G15Rik	-1.73991
Map3k1	-1.7395
Mtnr1a	-1.73792
Brd2	-1.7365
Psmb7	-1.73648
5730470L24Rik	-1.73538
Rpl36al	-1.73508
Txlna	-1.7349
Extl2	-1.73456
4930533D04Rik	-1.73431
Tpd52l2	-1.73391
Tmem41b	-1.73367
Csn1s2b	-1.73304
Enpp3	-1.73299
8030448I15Rik	-1.73198
Slc25a23	-1.73086
Obp1b	-1.72962
Ipo5	-1.72958
Sigmar1	-1.72842
Cyb561	-1.72798
-	-1.72765
-	-1.72448
4930546B01Rik	-1.72406
-	-1.72371
Rassf2	-1.72346
2010109P13Rik	-1.72327
8430432A02Rik	-1.72247
-	-1.72241
1700025K24Rik	-1.72234
BC003883	-1.72174
Hoxd8	-1.72144
Ptgr2	-1.7214
Gab1	-1.72133
Mx2	-1.72095
5430405H02Rik	-1.72009
Ptprg	-1.71993
Ryr3	-1.71693
Tbcc	-1.71527
Ascc2	-1.71513
Psg23	-1.71504
Npas3	-1.71417
Furin	-1.71402
-	-1.71372
Mrgprd	-1.71232
1110021J02Rik	-1.71212
Gtpbp5	-1.71144
4921529N20Rik	-1.71135
Pdrg1	-1.7106
Syt1	-1.71056
5430402E10Rik	-1.71002
Sprr2i	-1.70988
Ptbp2	-1.70764
0610007C21Rik	-1.70694
Magi1	-1.70528
Rngtt	-1.70526
Serpina6	-1.70515
Fgfr4	-1.70512
-	-1.70491
BC100530	-1.70429
Ttf2	-1.704
Avpr2	-1.70327
Rhag	-1.70276
1600002H07Rik	-1.70264
-	-1.70233
Krtap9-1	-1.70215
Mul1	-1.70126
Eif2s3x	-1.70103
-	-1.70067
4930488B04Rik	-1.69954
Ino80b	-1.69836
Fip1l1	-1.69766
-	-1.69756
2310028H24Rik	-1.69756
-	-1.69693
Uchl3	-1.69678
6720451E02Rik	-1.69665
C430048L16Rik	-1.69631
Sgol2	-1.69613
1700084E18Rik	-1.69604
Cyp21a1	-1.69502
Gzmk	-1.69451
Asrgl1	-1.69424
Ankrd46	-1.69411
-	-1.69325
4833447I15Rik	-1.69309
Lrriq4	-1.69304
4933411K16Rik	-1.69182
Tmem45a	-1.6913
Lsm6	-1.69125
Zkscan3	-1.69053
2700086A05Rik	-1.69003
Mrpl35	-1.68971
Xcr1	-1.68932
Ccl28	-1.68891
Nln	-1.68823
4921539H07Rik	-1.68775
-	-1.68718
Trim29	-1.68691
Cftr	-1.68555
Cdk5	-1.68515
Fam131b	-1.68367
-	-1.68354
Ccdc50	-1.68349
Nrf1	-1.68317
Spink3	-1.68316
9130024F11Rik	-1.68204
Kif15	-1.68046
Cnot2	-1.68033
Snx18	-1.67965
Rab14	-1.67885
Nkrf	-1.67735
5430427O19Rik	-1.67683
Tdo2	-1.67675
Gabrg3	-1.67484
Csf2rb2	-1.67471
Pcdhb3	-1.67318
Socs4	-1.67255
-	-1.6725
Lyzl1	-1.67225
Fnta	-1.67216
Slc9a8	-1.67173
4930511I11Rik	-1.67046
6030471H07Rik	-1.67039
Clec7a	-1.66974
Gps1	-1.66952
-	-1.66923
Ccrn4l	-1.66857
Impact	-1.66827
4930473D10Rik	-1.66776
4933409L14Rik	-1.66763
Mbnl2	-1.66761
C330016L05Rik	-1.6675
Slc12a6	-1.66672
-	-1.66577
Prkacb	-1.6656
Zscan12	-1.66531
Rhoh	-1.66352
Rps16	-1.66349
Pmpca	-1.66172
Oas1a	-1.66026
9330179A15Rik	-1.65932
Aga	-1.65885
Tmem168	-1.65808
Klf12	-1.6579
Ear-ps1	-1.65778
2300002D11Rik	-1.65773
Pik3cd	-1.65746
2900016G23Rik	-1.65712
-	-1.65681
Vmn2r122	-1.6557
Fundc2	-1.65534
Aldoart1	-1.65387
-	-1.65108
4930579J19Rik	-1.65025
Rnase1	-1.65023
2410085M17Rik	-1.64994
Als2cr12	-1.64871
Pou3f2	-1.64833
Srd5a1	-1.64722
B230117O15Rik	-1.647
Dcpp1	-1.64676
2810428J06Rik	-1.64674
Ptma	-1.64587
Ntrk2	-1.64581
Pick1	-1.64577
Mrpl54	-1.64491
-	-1.64441
A430106A12Rik	-1.64436
-	-1.64371
Syt10	-1.64367
Pak1	-1.64235
1700021N20Rik	-1.64188
6720463M24Rik	-1.64116
Cfhr1	-1.64083
Aida	-1.64033
5330422M15Rik	-1.63968
Igh-VS107	-1.63966
Ak3l1	-1.63922
Ncan	-1.63918
Kif3b	-1.6388
4931420L22Rik	-1.63796
Cbfa2t3	-1.63782
Pole	-1.63718
2610035F20Rik	-1.63709
1700061I17Rik	-1.63699
-	-1.63694
Fut11	-1.63655
Paqr7	-1.63651
4930445B16Rik	-1.63573
Ppp1r3d	-1.63527
Ggt6	-1.63487
4933427G17Rik	-1.63476
1700042O05Rik	-1.63433
6330403E24Rik	-1.63419
Spcs1	-1.63379
En2	-1.63301
Tm7sf4	-1.63293
Srpk1	-1.63259
Olfr971	-1.6325
Cep192	-1.63239
Ascl3	-1.63171
Timm13	-1.63161
Hmgb1	-1.63128
Eps8l2	-1.63041
Vpreb1	-1.63039
Ovgp1	-1.62932
Ms4a2	-1.62812
Hrh3	-1.62752
Shisa5	-1.62662
-	-1.62487
P4ha1	-1.62485
1700051K13Rik	-1.62479
Mlf1	-1.62454
Pias3	-1.62348
Mcm8	-1.62303
Disp1	-1.623
Bdkrb1	-1.62209
Hs6st1	-1.62202
Polh	-1.6214
Iapp	-1.62092
Mrgprf	-1.62036
Hcrtr1	-1.62031
Adcy7	-1.61971
Gbas	-1.61941
Carm1	-1.61862
4930445E18Rik	-1.61859
Camk2a	-1.61825
Lsm12	-1.6178
Muc10	-1.6169
1500035H01Rik	-1.61628
Gpr108	-1.61614
Hspb11	-1.6158
-	-1.61536
E330016A19Rik	-1.61478
1700055M20Rik	-1.6139
Klf1	-1.61373
-	-1.61335
Higd1a	-1.61229
-	-1.61205
4933439J24Rik	-1.6119
Pmp22	-1.6114
-	-1.6111
-	-1.61095
2210420H20Rik	-1.61053
9030411K21Rik	-1.61036
Elac1	-1.60834
4930402D18Rik	-1.60831
1700101O22Rik	-1.60828
Cyp1a1	-1.60792
Olfr7	-1.60737
Gpr15	-1.60672
Tcra-V8	-1.60643
Cluap1	-1.60576
Imp4	-1.60532
9130015A21Rik	-1.6046
A930009K04Rik	-1.60362
Tcfap4	-1.60137
Dock5	-1.601
Lyrm7	-1.60081
Ltc4s	-1.60076
-	-1.60068
Tnfrsf25	-1.60059
ENSMUSG00000076532	-1.60035
Prrx2	-1.60022
Tank	-1.59997
Klk1b24	-1.59952
1810006K21Rik	-1.5995
2210412E05Rik	-1.5988
-	-1.5984
Pmfbp1	-1.59828
9130401L11Rik	-1.59814
Sh2b2	-1.59803
2700052C19Rik	-1.5977
Syt6	-1.59765
Zfp712	-1.59742
Dab2	-1.59716
Igfbp7	-1.597
Saps2	-1.59697
Plunc	-1.5969
Slk	-1.59649
Polr3f	-1.59627
Wbscr16	-1.59587
Icosl	-1.59536
Tbc1d8	-1.59535
Puf60	-1.59509
-	-1.59411
-	-1.59268
Inmt	-1.59237
Gpr37	-1.59135
Sp1	-1.59072
Hspa12b	-1.59056
Bmp7	-1.59055
Pcgf5	-1.5904
-	-1.59037
4930447K03Rik	-1.58988
Tor2a	-1.58978
2010310C07Rik	-1.58945
Snhg3	-1.5886
Edil3	-1.58828
-	-1.58649
Klc2	-1.58647
Atf2	-1.58642
Kdelr3	-1.58596
-	-1.5851
Ccdc114	-1.58438
Gjb6	-1.5839
Pcgf6	-1.58389
Pip5k1c	-1.58338
P2ry14	-1.58266
4930478K11Rik	-1.58222
Ihh	-1.58218
Gnal	-1.58055
Arnt2	-1.58047
D730042M07Rik	-1.58023
Cd209c	-1.57995
-	-1.57976
-	-1.57905
Fdft1	-1.57897
Dixdc1	-1.57835
-	-1.57789
Mrgprb1	-1.57717
Taar1	-1.57688
Prss7	-1.5768
Atp2a1	-1.57648
Pth2r	-1.57635
H2-D1	-1.57597
Ctf1	-1.57551
4931428A05Rik	-1.57544
1700017L05Rik	-1.57444
Gabrr1	-1.57435
Blcap	-1.57429
-	-1.57425
Asap1	-1.57369
-	-1.57295
Sh3rf1	-1.57285
Zcchc4	-1.57281
Igf1r	-1.57118
Krtap5-1	-1.57089
Ormdl3	-1.57037
Msl3l2	-1.57014
Hsd17b10	-1.56995
Arpc1a	-1.56983
Parvg	-1.56972
9430079G20Rik	-1.56941
Kcnc3	-1.56923
Phtf2	-1.56836
Eri1	-1.56742
A930005C09Rik	-1.56741
7330423F06Rik	-1.56702
Ube3a	-1.56591
Ilk	-1.56547
-	-1.56528
Lama3	-1.56437
Vmn2r-ps57	-1.56436
Ighmbp2	-1.5642
Rtf1	-1.56412
9430068D22Rik	-1.56229
Rnf138	-1.56176
2310047K21Rik	-1.56133
Rph3a	-1.56042
Olfr76	-1.56027
Rplp1	-1.56003
4833413E03Rik	-1.55969
9930013L23Rik	-1.55918
-	-1.559
Synpr	-1.55861
Chrna4	-1.55794
A830049F12Rik	-1.55706
Prss29	-1.55613
-	-1.55607
1110038D17Rik	-1.55572
Ripply3	-1.55539
Egr2	-1.55506
Ifitm1	-1.55447
Syap1	-1.55423
Agrn	-1.55409
-	-1.55384
Nf2	-1.55379
Mfap5	-1.55372
Tnfrsf18	-1.55317
Sp4	-1.55303
Mpp2	-1.5529
Inpp1	-1.5527
-	-1.5525
2810421E14Rik	-1.552
Itgb3	-1.55161
Nr5a1	-1.55157
Hydin	-1.55143
Hes6	-1.55066
Tbc1d8b	-1.55004
Frmd4b	-1.54976
Slc25a20	-1.54967
H2-Aa	-1.54793
Cd36	-1.54781
Cnga1	-1.54705
1700112D23Rik	-1.54383
Tlr6	-1.54325
Slc22a8	-1.54272
Magea6	-1.54256
Olfr61	-1.54228
Fam108a	-1.54195
2610035D17Rik	-1.54137
Mga	-1.54089
-	-1.54069
Igk-V23	-1.54018
Crot	-1.53997
2210402A03Rik	-1.53871
H2-K2	-1.5384
Runx1	-1.5383
-	-1.53829
2810022L02Rik	-1.53823
Eda	-1.53806
-	-1.53774
Ndfip1	-1.53644
Cplx1	-1.53644
Xcl1	-1.53643
Ccdc46	-1.53636
Gpr137b-ps	-1.53565
4930518C09Rik	-1.53516
Anks1	-1.5351
5830435N06Rik	-1.53466
B430006N09Rik	-1.53451
Abcc5	-1.53386
Krtap17-1	-1.53358
4930520K02Rik	-1.53261
Clp1	-1.53225
9230110F15Rik	-1.53212
Cyp2c39	-1.53189
Kcne4	-1.53165
Prim1	-1.5314
3110083C13Rik	-1.53016
3110018I06Rik	-1.53002
2015-03-03	-1.52934
Rfc4	-1.52934
-	-1.52863
Sh3gl2	-1.52833
C3ar1	-1.52817
Sult1a1	-1.52786
Hdac7	-1.52785
0610008J02Rik	-1.52697
-	-1.52681
-	-1.52666
Il7r	-1.52648
Col11a2	-1.52644
D6Wsu163e	-1.5262
1700012C14Rik	-1.52599
Efhd1	-1.52598
4930572O13Rik	-1.52586
2610018G03Rik	-1.52576
1810008N23Rik	-1.52546
Acta1	-1.52441
Ube2l6	-1.52399
Trem1	-1.52379
Ppp4r1l	-1.52368
Zfp54	-1.52338
-	-1.52334
Kif14	-1.52158
Pdcl	-1.52092
-	-1.51917
1700012P22Rik	-1.51882
Ubn1	-1.5188
Phf3	-1.51852
Ccdc49	-1.51844
4930405J17Rik	-1.51732
Cited2	-1.51699
Zfp711	-1.51608
Bmp10	-1.51591
Chrm2	-1.51571
Micall1	-1.51535
1700093P08Rik	-1.51457
-	-1.51403
Casq1	-1.5131
Akr1b3	-1.51242
2010106E10Rik	-1.51153
9530077C05Rik	-1.51107
Lpcat3	-1.5091
Cel	-1.50887
Olfr33	-1.5087
Cd68	-1.50863
Slc6a3	-1.5085
Mcph1	-1.50686
Tpt1	-1.50661
Slc29a3	-1.50638
Fcna	-1.50574
Usp9y	-1.50544
Ssfa2	-1.50526
1110059G02Rik	-1.50515
-	-1.50488
Slc20a2	-1.5046
1500009C09Rik	-1.50361
Adat2	-1.5034
Cyp3a16	-1.50312
Calcrl	-1.50235
Pdzd2	-1.50191
Cyld	-1.50175
5730447C08Rik	-1.50169
1700101I11Rik	-1.50107
Gstt4	-1.50063
Fancd2	-1.50055

## Sheet: Up-Regulated
Gene Symbol	Z-score
4921517D16Rik	4.81392
Bag5	4.22195
Sox4	4.1723
Rhox2a	3.79847
Mknk1	3.31311
Lamb1-1	3.1421
Rhoay-ps1	3.0173
A930037H05Rik	3.00263
Golga7b	2.95686
Rnf219	2.8993
Plekhh1	2.86884
Mnt	2.84921
Mesp1	2.77532
Ndufc1	2.7674
-	2.76158
-	2.75256
Xrcc6bp1	2.72493
Dmp1	2.71731
Mup3	2.70566
Enpp2	2.69581
-	2.68045
Zhx1	2.67715
Clec5a	2.6543
2400003C14Rik	2.65408
Cd55	2.64783
4833439F03Rik	2.62596
Nppc	2.59755
-	2.586
F12	2.57719
Spag4	2.56829
Tnfsf13	2.55083
Junb	2.54272
Ndufa7	2.52606
Arhgef10	2.51892
Pole3	2.51496
Anp32e	2.5066
Zbtb32	2.48835
Vstm2b	2.48188
Cdca7l	2.4677
Psmc2	2.46307
Elp2	2.45893
Mrps6	2.45669
Cacnb4	2.44902
Cd1d2	2.41986
Pink1	2.41633
1110018F16Rik	2.41333
Bnipl	2.39268
Pax6	2.38758
-	2.38175
Hey1	2.3653
Fga	2.35789
Ap2a2	2.35326
Ube1y1	2.35204
Sgcd	2.34141
Gtpbp8	2.34002
Synj2bp	2.33105
Med24	2.30359
Lama4	2.30118
Rab3a	2.30062
Cer1	2.30056
4930599N24Rik	2.28603
Lce1c	2.28548
Bdkrb2	2.27589
Net1	2.26762
Aox4	2.26497
Atf7ip2	2.26376
Ndufab1	2.26136
-	2.26136
-	2.25385
2700029M09Rik	2.25375
-	2.25304
Vmn2r88	2.25029
-	2.24703
Shisa4	2.23967
Gsta3	2.23562
Dnajc1	2.233
1700011L22Rik	2.23014
Agpat4	2.22978
Trf	2.22793
6330571C24Rik	2.22368
Polr2c	2.22359
Myef2	2.22236
-	2.22207
Fkbp3	2.22005
Klra1	2.21432
Aldh1b1	2.21166
1300001I01Rik	2.21153
Slc35f4	2.20919
Gne	2.20587
Mrpl55	2.20348
Gm1220	2.20112
Mt3	2.19608
Ruvbl1	2.18894
-	2.18683
1700047I16Rik	2.18672
-	2.18181
-	2.17608
Ppp2r2a	2.17596
Sall2	2.17506
Cyp24a1	2.17321
1810058I24Rik	2.17126
Cdx4	2.17036
2310065K24Rik	2.16737
-	2.16499
-	2.16382
Lfng	2.16142
-	2.161
Sympk	2.16097
Kcnc1	2.15847
Ndufa5	2.15761
Safb	2.15533
Ppp2r5e	2.15451
Ikzf2	2.15412
-	2.15356
Tbc1d5	2.14441
Lrriq3	2.14393
Hhex	2.14276
Fbxl3	2.14018
Pros1	2.13862
Abcc3	2.13636
Tmem65	2.12544
Rnf181	2.12307
Tceb1	2.11101
-	2.11035
Mos	2.1094
-	2.10516
Tmed9	2.10515
1700041B01Rik	2.10392
Fabp5	2.10055
Gga2	2.0997
-	2.09634
Gcm2	2.09096
Adcyap1r1	2.08893
-	2.0889
Hist1h2bp	2.08619
Peg3	2.08298
Pou2f1	2.08292
Mafg	2.08156
Chia	2.08151
Socs2	2.07735
Sypl2	2.07339
Cyb5b	2.07106
Dph1	2.06759
Id4	2.06193
Dtna	2.06011
Slc4a1ap	2.05785
Dscc1	2.0571
Tulp4	2.057
Flii	2.05619
4930584F24Rik	2.05594
Elovl2	2.05581
Olfr402	2.05455
-	2.05277
C030015E24Rik	2.05219
9130208D14Rik	2.05101
Fgfr1op2	2.05038
Tsga10ip	2.04926
Atp11b	2.04821
Atp1a4	2.04662
Alpk2	2.04545
2900082C11Rik	2.04258
2010204K13Rik	2.03703
Slc7a7	2.03561
Ifna9	2.03556
Sumo2	2.03053
1700011I03Rik	2.02909
Taf1	2.02845
Btf3	2.0262
Runx1	2.02523
Cyp2a12	2.02481
Cugbp2	2.02201
-	2.02185
Clcnkb	2.02019
Lenep	2.01982
Gng8	2.01955
Chrna7	2.01667
D11Bhm181e	2.00985
Setd5	2.00716
Thsd1	2.00682
Plxdc2	2.00528
Clec3a	2.00474
Tll1	1.99722
2310047B19Rik	1.99562
Tst	1.99401
Aldh18a1	1.98988
Tbl3	1.98758
Ly9	1.98268
-	1.98108
Igh-V7183	1.97979
Retnlb	1.97956
Gtf2h2	1.97908
Kcnk10	1.97553
6530401D17Rik	1.97521
Ier5l	1.97258
Sipa1	1.97189
1500001A10Rik	1.97116
Ndufc2	1.96808
Eef2	1.96778
Wt1	1.9665
Fam118b	1.96611
Igh-VJ558	1.96527
Hoxc12	1.96527
Cno	1.96209
-	1.96203
Deb1	1.96126
Tc2n	1.95896
Spag17	1.95385
Cand1	1.95335
Pphln1	1.95126
-	1.95009
BC002189	1.94961
Appl1	1.94841
1700085B13Rik	1.94674
Stk22s1	1.94594
Lrriq1	1.94575
-	1.94226
-	1.94087
Ndufa6	1.94079
Usf1	1.94064
Muc3	1.93689
Pfn4	1.93512
Adh5	1.93456
Ap2m1	1.93434
Clpb	1.93281
Ddah1	1.93033
Yipf1	1.92801
1700096C16Rik	1.92589
5730419I09Rik	1.92574
Zmat2	1.92473
Foxl2	1.92369
-	1.92351
Tmem126a	1.92169
Ms4a10	1.92022
3110005L24Rik	1.9166
4930588N13Rik	1.91609
-	1.91587
-	1.9157
Ryr1	1.91258
Rsrc1	1.9125
Tdrd3	1.9122
Stub1	1.91069
Cldn5	1.91012
Tnfaip8	1.90866
Msh2	1.9085
Plk1	1.90602
1700025H01Rik	1.90395
Vps33a	1.90385
Ccdc106	1.90267
-	1.90242
Sardh	1.899
Ino80d	1.89829
Tex11	1.89826
Myo1b	1.89817
Gtf2f1	1.89169
Crtc3	1.89098
Klb	1.89079
Pmp22	1.88938
Grwd1	1.88861
1700073E17Rik	1.88785
Plec1	1.88774
Mcrs1	1.88609
5730409N24Rik	1.88591
Cd3g	1.88392
Col10a1	1.88285
Igk-V21	1.88121
Mkrn2	1.87941
Sspn	1.87852
Sema6d	1.87722
Ncoa3	1.87699
Derl1	1.87661
1810013L24Rik	1.87572
-	1.8745
-	1.87091
Pcx	1.86942
-	1.86774
-	1.8643
4930546H06Rik	1.86407
Wnt11	1.86311
Tor1a	1.86305
Tpbpa	1.86165
Ndufs4	1.86117
2810407A14Rik	1.86093
-	1.86041
BC013712	1.85974
Parp8	1.85927
-	1.8564
Cecr2	1.85433
Ptpn3	1.85414
2810029C07Rik	1.85335
-	1.85204
Fbxo24	1.85178
-	1.8514
Fth-ps2	1.85033
-	1.85001
1110036O03Rik	1.8496
Ccdc80	1.84943
Foxq1	1.84843
Coq7	1.84619
Ndufb2	1.84514
Styxl1	1.84494
4930473A06Rik	1.84368
Rps28	1.84304
Pdgfra	1.84225
Igk-V21	1.84177
1810020D17Rik	1.84169
Snapc5	1.84036
4930413M19Rik	1.83934
C530001K22Rik	1.8378
Ces7	1.83774
1810017P11Rik	1.8373
Copz1	1.83677
Dusp8	1.8361
2810404F17Rik	1.83044
Gprc2a-rs5	1.82933
-	1.82843
5730494M16Rik	1.82768
-	1.82698
-	1.82628
Tmem140	1.82552
-	1.82388
2810426N06Rik	1.82191
Prss16	1.82035
Cenpo	1.81916
-	1.81864
-	1.81727
Mylpf	1.81691
Iqcf3	1.81686
Lemd3	1.81615
Cartpt	1.81607
Hint1	1.8152
Mapk9	1.81384
Blvrb	1.81331
6720460K10Rik	1.81285
Arhgap10	1.81277
-	1.80686
Mobp	1.80616
Hoxa6	1.80511
Htr7	1.80464
Asl	1.80454
Dusp23	1.80275
Arpc1b	1.80088
-	1.80003
Polr3d	1.79939
Sf1	1.79935
-	1.79837
Myl9	1.79629
-	1.79585
C630050I24Rik	1.79564
-	1.79554
Rpl8	1.79533
Vgll1	1.79427
-	1.79328
9330177L23Rik	1.7932
Stac	1.79294
Cda	1.79135
Dnahc10	1.79041
4930422I07Rik	1.79002
Apol9b	1.78992
Rsrc2	1.78985
Cpsf1	1.78965
OTTMUSG00000012882	1.78932
Gripap1	1.78831
-	1.78747
Odz2	1.78627
Rabif	1.78591
Gsto2	1.78579
Taf1	1.78386
Dnajc4	1.78338
-	1.7826
Hmgn2	1.78176
Ppp2ca	1.78125
Il21	1.78103
1110001D15Rik	1.78068
1700045H11Rik	1.78056
-	1.78026
1700072E05Rik	1.77951
Rsl1d1	1.77882
Enpep	1.77875
Olfr642	1.77825
Slmo2	1.77728
Ccdc136	1.77484
Lgals3bp	1.77403
C030013E06Rik	1.77339
Nob1	1.77339
-	1.77308
-	1.77202
-	1.77167
Cdkn2a	1.7708
Fbp2	1.7695
Idh3g	1.76617
4930422I22Rik	1.76497
6430500C12Rik	1.76389
Aasdhppt	1.76283
Ankrd11	1.7615
Hmgb1-rs14	1.76004
Anpep	1.75955
Dhx58	1.75777
Asb11	1.7568
Trf	1.75671
9130007G19Rik	1.75666
Zfp444	1.75639
-	1.75409
Pctp	1.75207
Pfdn4	1.75196
Zc3h11a	1.75191
Mrfap1	1.7519
4933424G05Rik	1.7502
4921537I17Rik	1.74997
Dapk1	1.74943
-	1.74938
Art2a	1.74766
-	1.74656
-	1.74493
Snora33	1.74387
Rnf113a1	1.74317
1700041M05Rik	1.74271
1700015C15Rik	1.74231
Rpl11	1.74146
-	1.74122
-	1.74107
Acy3	1.74093
Rasl12	1.74049
Il9r	1.73911
Prr8	1.73769
Ykt6	1.73619
-	1.73544
Pank1	1.73539
Pex26	1.73471
-	1.73405
A030009H04Rik	1.73329
Tmbim6	1.73262
-	1.73192
Asgr1	1.7301
Foxc2	1.7284
-	1.72769
Ftsj2	1.72721
Tcp10c	1.72652
-	1.72572
Bxdc5	1.72526
Slc1a3	1.72462
Necab2	1.72426
Prpf8	1.72377
5033430I15Rik	1.72375
-	1.72331
Tbl1xr1	1.72317
-	1.72316
Sh2d6	1.72309
BC011248	1.7214
-	1.72133
Tsen15	1.72112
-	1.7211
-	1.71884
Zfp292	1.71762
1700064H15Rik	1.7174
Yars2	1.71706
Tmem185b	1.71627
2210409D07Rik	1.71499
1810015C11Rik	1.71479
-	1.71419
Slc4a3	1.71254
Fut7	1.71237
-	1.71174
4930515L19Rik	1.71148
4930535I16Rik	1.71078
Foxj1	1.71042
4933428L01Rik	1.7104
-	1.70879
-	1.70823
Ube2b	1.70811
Sectm1a	1.70787
Sin3b	1.70544
Ggnbp1	1.70468
B230206I08Rik	1.70467
Plau	1.70444
4930401C12Rik	1.70379
1700018G05Rik	1.70337
Jmjd5	1.70103
4931406G06Rik	1.70022
-	1.6998
-	1.69906
4921528O07Rik	1.6983
St6galnac4	1.69828
-	1.69822
-	1.6981
9430083B18Rik	1.69809
Atg7	1.69792
-	1.69727
Igh-V7183	1.69693
Samhd1	1.69679
Plek2	1.6956
-	1.69529
Eif4a2	1.69446
Hoxd13	1.69395
Sult5a1	1.69271
AI597468	1.69223
D6Ertd474e	1.69151
Oaz2	1.69111
Gna11	1.68996
4930557F08Rik	1.68987
Ighg	1.68969
4833412C15Rik	1.68854
Etohd2	1.68697
-	1.68634
Cask	1.6862
-	1.68612
-	1.68589
Glrx	1.68519
9530004M14Rik	1.68393
Znrf4	1.68136
-	1.68103
Jph2	1.67921
2010012O05Rik	1.67892
Sp6	1.67871
Hmga1	1.67855
Dgke	1.67782
-	1.67744
Sfxn4	1.67726
1700001O22Rik	1.6758
Opn1sw	1.67571
7630402I04Rik	1.67565
Kctd18	1.6753
4930428N03Rik	1.67523
Rab17	1.67492
Art3	1.67458
-	1.67386
Tfpt	1.67346
Glra1	1.67339
-	1.67291
Rarg	1.67156
-	1.67148
-	1.67024
Ccdc56	1.66988
Sostdc1	1.66821
-	1.66787
Msl2	1.66658
4930593A02Rik	1.66655
1110032L06Rik	1.66635
Pten	1.66591
Bbs10	1.66574
5530601H04Rik	1.66495
Ap3s1	1.66452
1700095J03Rik	1.66437
Hk1	1.66387
Dnm3os	1.66224
4833420L08Rik	1.66173
Lyar	1.66171
Klhl5	1.66093
-	1.66064
Rnase4	1.65965
Cd209b	1.65901
5730455P16Rik	1.65899
-	1.65817
-	1.6577
Ptgdr	1.65745
Tinagl1	1.6573
Pltp	1.6555
Epm2aip1	1.65503
-	1.65469
Txnl1	1.65342
Tle6	1.65308
4930590L14Rik	1.65257
2610024D14Rik	1.65241
Sfrs10	1.65106
-	1.65097
Ms4a6c	1.65049
A930011B18Rik	1.65031
1700112J16Rik	1.64908
Ssbp1	1.64845
Nt5c	1.64824
Mapk8	1.64814
Atg10	1.64719
Il12b	1.64636
1700003H04Rik	1.64616
Nudt7	1.64584
1700003G18Rik	1.64508
BC033915	1.64378
2900001A22Rik	1.64297
-	1.64281
Prl3b1	1.64222
Cryba4	1.64125
Gins1	1.64052
2810030D12Rik	1.64016
Isl1	1.63993
1700055K11Rik	1.63932
Fam82b	1.63917
-	1.63896
Fxc1	1.63847
-	1.63652
2310035C23Rik	1.63473
-	1.63454
1700012A16Rik	1.63452
Luc7l2	1.63423
1700066J03Rik	1.63406
-	1.63175
Aktip	1.63139
Klhl24	1.63085
-	1.63065
4930568B11Rik	1.63011
Itfg2	1.62995
-	1.62875
Akr1b7	1.62875
Slc6a11	1.62825
3110038A09Rik	1.62809
Polr1c	1.62798
Cmpk1	1.62777
-	1.6277
-	1.62763
Gad1	1.62699
Pkp4	1.62681
Pold2	1.62655
Vim	1.62592
-	1.62556
Esr1	1.62548
1700125D06Rik	1.62407
Tmem93	1.62399
Msx2	1.62267
-	1.6216
Abcg2	1.62134
4930482G09Rik	1.62103
4930511M06Rik	1.62052
Hmha1	1.61978
Spry4	1.61937
-	1.6186
Gna14	1.61859
Dhx33	1.61745
-	1.61708
-	1.61673
-	1.61656
Ube2h	1.6165
Nr1h4	1.6159
4930563H03Rik	1.61559
9430022A07Rik	1.61443
Scamp3	1.61438
-	1.61404
Gdf15	1.61389
-	1.61358
-	1.61287
4931429L15Rik	1.61271
Ints10	1.61263
Kif5a	1.6125
Fam110c	1.61069
Atp10b	1.60982
Six4	1.6098
Ccdc77	1.60957
Ret	1.60954
Nfe2l3	1.60927
-	1.609
Bmpr1a	1.60768
Morc4	1.60758
Chn2	1.60716
Armc4	1.60683
2310067P03Rik	1.60675
Nutf2	1.60566
Acpp	1.60535
Ctnnb1	1.60487
Atp2b1	1.60389
Mras	1.60328
-	1.60292
Rnf20	1.60289
Tnp1	1.60234
1700034J05Rik	1.60234
H2-M3	1.60196
-	1.60142
Fn3k	1.59994
Mpp5	1.59979
Mettl11a	1.59909
Syngr1	1.59851
-	1.59778
-	1.59764
Pgrmc1	1.5969
4933416E14Rik	1.59635
Top2b	1.5958
Apc2	1.59535
Aanat	1.5951
Ndufb8	1.59379
-	1.59295
-	1.59256
8430413D17Rik	1.59242
-	1.59241
Tmem159	1.59239
6330405D24Rik	1.5904
Magi3	1.59035
-	1.58937
Upp2	1.58913
Fam125b	1.58905
Wdr35	1.58903
Lgi1	1.58896
Omp	1.58878
4930551I20Rik	1.58868
-	1.58851
2210411M09Rik	1.58822
Mup2	1.58807
Zfp131	1.58712
Med18	1.58656
Mrrf	1.58635
Nr2e1	1.58634
4632428N05Rik	1.58575
Kcnk5	1.58498
Slco2a1	1.58422
Mllt3	1.58377
Angpt2	1.58363
8430423G03Rik	1.58296
Ecel1	1.5826
5730585A16Rik	1.58241
Nrtn	1.58168
5730460C07Rik	1.58125
-	1.58078
Cdc42ep1	1.58074
Asb17	1.58038
Epb4.1l5	1.58025
Pla2g4d	1.58008
Cdc25b	1.57994
Tmem218	1.57992
Inpp1	1.57992
-	1.5798
Zbed3	1.57932
Hcn2	1.57928
-	1.57913
-	1.57864
2210417A02Rik	1.57851
2310003L06Rik	1.57753
Pax2	1.57743
-	1.57693
-	1.57656
Ccr4	1.57597
Nfkbia	1.57583
Trf	1.57539
Phlda3	1.57492
-	1.57478
Lysmd4	1.57435
Stip1	1.57405
2310022K01Rik	1.57344
-	1.57271
Gigyf1	1.57209
-	1.57185
Rnf139	1.57164
Rpl26	1.57143
2610304O13Rik	1.57122
Elf4	1.57104
-	1.56987
Atp6v0d1	1.56781
Lrrc48	1.56752
Cd97	1.56731
1700080N15Rik	1.56707
Zic5	1.56701
Fbxw11	1.56694
1600027N09Rik	1.56635
Hspa13	1.56582
4930535C22Rik	1.56529
Kif2c	1.56432
4921515L22Rik	1.56347
4930452N14Rik	1.56332
Eps8l1	1.56223
Taf12	1.56212
Rpl7	1.56201
Med27	1.56165
Gnb4	1.56165
Tcfap2b	1.56143
A230103L15Rik	1.56122
-	1.56088
Aspa	1.55968
9530020I12Rik	1.55921
1700125H20Rik	1.5592
Rnf130	1.5581
Rnu5g	1.55781
-	1.55527
Hexa	1.55351
Abt1	1.55343
Epcam	1.5513
-	1.55117
Ccdc88c	1.55015
-	1.54986
Tasp1	1.54971
Smarcb1	1.54901
2010320M18Rik	1.54861
Igh-V10	1.54836
5730552O08Rik	1.54828
1700040L02Rik	1.54698
Tcerg1l	1.54628
-	1.5461
Rnu11	1.54595
-	1.54532
Tmem184c	1.54518
1110002N22Rik	1.54492
Ypel5	1.54457
-	1.54444
Tfip11	1.54435
9130413E14Rik	1.5433
-	1.54304
Ptpn23	1.5427
Mmachc	1.54256
Tnnt3	1.54229
Pcsk6	1.5422
Tnip2	1.54204
-	1.54196
-	1.54152
Rplp0	1.54131
Ica1l	1.54096
1700093C20Rik	1.5406
Tyms	1.53979
-	1.53897
Sox3	1.53875
1700001I21Rik	1.53748
Rab5c	1.53644
Pbsn	1.53641
-	1.53608
1810055G02Rik	1.53548
-	1.53469
-	1.53357
Snapc3	1.53305
Slc35d2	1.53289
Gar1	1.53247
Evi1	1.53171
Aldh1a7	1.52981
Hltf	1.52945
1110028F18Rik	1.52937
Atoh7	1.52924
-	1.52916
Sirt4	1.52913
Xrcc1	1.52846
Rtn4	1.52843
Lrrc63	1.52809
4933408K01Rik	1.52807
Gdap5	1.52747
2310015D24Rik	1.52629
Mfsd10	1.52614
Bccip	1.52565
Adam7	1.5255
-	1.52506
-	1.5249
-	1.52358
Got1	1.52295
Tbk1	1.5229
2900074G08Rik	1.52286
Wbp1	1.52197
-	1.52182
Il3ra	1.52169
Tshr	1.52114
Rcbtb1	1.52064
-	1.52057
Wif1	1.52048
Cyp7a1	1.52012
Ankrd24	1.52
Ccdc125	1.51988
Th	1.51887
Ccdc81	1.5187
Rbl1	1.51785
Nmt1	1.51783
Elk3	1.5175
-	1.51742
2810432F15Rik	1.51652
Sfrs18	1.51589
Anxa8	1.51487
1110002E22Rik	1.51486
Crls1	1.51421
Gpx7	1.51394
C1qtnf2	1.51334
Ltb4r2	1.51307
Zap70	1.51277
6530413G14Rik	1.51229
-	1.51216
Mast4	1.51176
B3galnt1	1.51167
As3mt	1.51164
Endog	1.51118
Rftn1	1.5101
-	1.5101
-	1.50949
4930504B08Rik	1.50892
Osbpl7	1.50805
-	1.50729
Slc40a1	1.50722
Bcr	1.50674
Tcp10b	1.50663
Sdr39u1	1.50658
Hice1	1.50642
Ebna1bp2	1.50477
Tpte	1.5047
Mybphl	1.50384
Sh3bp4	1.50377
Dmbt1	1.50367
4930563D23Rik	1.50239
Tagln2	1.50212
Rnu6	1.50172
-	1.50149
Fam154b	1.50115
Prl2a1	1.50036
