# Supplementary material for: Krüppel-Like Factor 10 participates in cervical cancer immunoediting through transcriptional regulation of Pregnancy-Specific Beta-1 Glycoproteins
Source: Sci Rep. 2018 Jun 21;8:9445. doi: 10.1038/s41598-018-27711-8 (PMC6013423; doi:10.1038/s41598-018-27711-8)
Supplement: Supplementary file 3 — supplementary materials and methods [file 41598_2018_27711_MOESM3_ESM.xls]

## Sheet: Title Page
Krüppel-Like Factor 10 participates in cervical cancer immunoediting through transcriptional regulation of Pregnancy-Specific Beta-1 Glycoproteins
Daniel Marrero-Rodríguez1,2, Keiko Taniguchi-Ponciano1, Malayannan Subramaniam3, John R. Hawse3, Kevin S. Pitel3, Hugo Arreola-De la Cruz1, Victor Huerta-Padilla1, Gustavo Ponce-Navarrete1, Ma. del Pilar Figueroa-Corona2, Laura Gomez-Virgilio2, Teresa I. Martinez-Cuevas2, Monica Mendoza-Rodriguez1,2, Miriam Rodriguez-Esquivel1, Pablo Romero-Morelos1, Jorge Ramirez-Salcedo4, Michael Baudis5, Marco…
Taqman ID's and Oligo Sequences used in KLF10 ChIP
1 Laboratorio de Oncología Genómica, Unidad de Investigación Médica en Enfermedades Oncológicas, Hospital de Oncología, CMN-SXXI. IMSS, Mexico.
2 Departamento de Biomedicina Molecular, CINVESTAV, México, D. F.
3 Department of Biochemistry and Molecular Biology, Mayo Clinic, Rochester, MN, USA.
4 Unidad de Microarreglos de DNA, Instituto de Fisiologia Celular, UNAM, Mexico, D.F.
5 Institute of Molecular Life Sciences, University of Zurich, 8057 Zurich, Switzerland
6 Laboratorio de Biotecnología, Universidad Autonóma de Ciudad Juárez, Chihuahua, Mexico.
*Corresponding author
Mauricio Salcedo, Ph.D.
Laboratorio de Oncología Genómica
Unidad de Investigacion Medica en Enfermedades Oncologicas,
Hospital de Oncologia, CMNSXXI-IMSS
Av. Cuauhtémoc 330, Col. Doctores, México D.F. 06720
Tel: +5556276900 Ext 22706
e-mail: masava89@gmail.com
*Corresponding author
Florinda Jimenez Vega Ph.D.
Departamento de Ciencias Quimico Biologicas
Universidad Autonoma de Ciudad Juarez
Av. Plutarco Elias Calles 1210 Fovissste Chamizal, Ciudad Juarez C.P.32310
e-mail: fjimenez@uacj.mx

## Sheet: ID's and Sequences
Exression Taqman Probes
Gene	Probe Id
Human
PSG2	Hs03006946_m1
PSG5	Hs00818332_m1
IL6	Hs00985639_m1
IL25	Hs03044841_m1
RPLP0	Hs99999902_m1
Mouse
PSG17	Mm00656704_m1
PSG21	Mm04213468_gH
PSG23	Mm01705556_s1
GAPDH	Mm99999915_g1
Oligo sequences used for KLF10-ChIP PCR
PSG2pf	TTGACTACGGGACTCACAGC
PSG2pr	GCTGCAGCTTCCAAGAATGG
PSG5pf	ACACCTCCAGGAAGGACAGT
PSG5pr	TGTGGGTGAGCTGTGTGTTG
GAPDHpf	TACTAGCGGTTTTACGGGCG
GAPDHpr	TCGAACAGGAGGAGCAGAGAGCGA
